# Supplementary material for: rac-Ethyl 6-hy­droxy-6-methyl-3-oxo-4-phenyl-1,3,4,5,6,7-hexa­hydro­benzo[c][1,2]oxazole-5-carboxyl­ate
Source: Acta Crystallogr Sect E Struct Rep Online. 2011 Oct 22;67(Pt 11):o3018. doi: 10.1107/S1600536811042395 (PMC3247417; doi:10.1107/S1600536811042395)
Supplement: Supplementary file 1 [file e-67-o3018-sup1.cif]

##############################################################################
#                                                                            #
# This CIF contains the data in a paper accepted for publication in          #
# Acta Crystallographica Section E. It conforms to the requirements of       #
# Notes for Authors for Acta Crystallographica Section E, and has been       #
# peer reviewed under the auspices of the IUCr Commission on Journals.       #
#                                                                            #
# Full details of the Crystallographic Information File format               #
# are given in the paper "The Crystallographic Information File (CIF):       #
# a New Standard Archive File for Crystallography" by S. R. Hall, F. H.      #
# Allen and I. D. Brown [Acta Cryst. (1991), A47, 655-685].                  #
#                                                                            #
# The current version of the core CIF dictionary is obtainable from          #
# ftp://ftp.iucr.org/pub/cif_core.dic.                                       #
#                                                                            #
# Software is freely available for graphical display of the structure(s)     #
# in this CIF. For information consult the CIF software page                 #
# http://www.iucr.org/resources/cif/software.                                #
#                                                                            #
# This file may be used for bona fide research purposes within the           #
# scientific community so long as proper attribution is given to the journal # 
# article from which it was obtained.                                        #
#                                                                            #
##############################################################################
data_global
_audit_creation_method     'from SHELXL97 CIF and IUCr SHELXL97-template'
_journal_date_recd_electronic     2011-06-01
_journal_date_accepted     2011-10-13
_journal_name_full     'Acta Crystallographica, Section E'
_journal_year     2011
_journal_volume     67
_journal_issue     11
_journal_page_first     o3018
_journal_page_last     o3018
_journal_paper_category     QO
_journal_coeditor_code     KP2333
_publ_contact_author_name     'Abel M. Maharramov'
_publ_contact_author_address
;
Baku State University, Z. Khalilov St. 23, Baku, AZ-1148, Azerbaijan
;
_publ_contact_author_email     mammadova.87@mail.ru
_publ_contact_author_fax     '+7(499)1355085'
_publ_contact_author_phone     '+994558230581'
_publ_section_title
;\
<i>rac</i>-Ethyl
6-hydroxy-6-methyl-3-oxo-4-phenyl-1,3,4,5,6,7-hexahydrobenzo[<i>c</i>][1,2]\
oxazole-5-carboxylate
;
loop_
    _publ_author_name
    _publ_author_footnote
    _publ_author_address
    'Ismiyev, Arif I.' .
;
Baku State University, Z. Khalilov St. 23, Baku AZ-1148, Azerbaijan
;
    'Maharramov, Abel M.' ?
;
Baku State University, Z. Khalilov St. 23, Baku AZ-1148, Azerbaijan
;
    'Rashidov, Bahruz A.' .
;
Baku State University, Z. Khalilov St. 23, Baku AZ-1148, Azerbaijan
;
    'Mammadova, Gunay Z.' .
;
Baku State University, Z. Khalilov St. 23, Baku AZ-1148, Azerbaijan
;
    'Askerov, Rizvan K.' .
;
Baku State University, Z. Khalilov St. 23, Baku AZ-1148, Azerbaijan
;
data_I
_audit_creation_method     SHELXL-97
_chemical_name_systematic
;
<i>rac</i>-Ethyl 6-hydroxy-6-methyl-3-oxo-4-phenyl-1,3,4,5,6,7-
hexahydrobenzo[<i>c</i>][1,2]oxazole-5-carboxylate
;
_chemical_name_common     ?
_chemical_formula_moiety     'C17 H19 N O5'
_chemical_formula_sum     'C17 H19 N O5'
_chemical_formula_iupac     'C17 H19 N O5'
_chemical_formula_weight     317.33
_chemical_melting_point     ?
_symmetry_cell_setting     monoclinic
_symmetry_space_group_name_H-M     'P 21'
_symmetry_space_group_name_Hall     'P 2yb'
loop_
    _symmetry_equiv_pos_as_xyz
    'x, y, z'
    '-x, y+1/2, -z'
_cell_length_a     6.0712(6)
_cell_length_b     13.4343(13)
_cell_length_c     10.0821(10)
_cell_angle_alpha     90.00
_cell_angle_beta     96.882(2)
_cell_angle_gamma     90.00
_cell_volume     816.39(14)
_cell_formula_units_Z     2
_cell_measurement_reflns_used     1319
_cell_measurement_theta_min     2.54
_cell_measurement_theta_max     21.78
_cell_measurement_temperature     296(2)
_exptl_crystal_description     prism
_exptl_crystal_colour     colourless
_exptl_crystal_size_max     0.30
_exptl_crystal_size_mid     0.20
_exptl_crystal_size_min     0.20
_exptl_crystal_density_diffrn     1.291
_exptl_crystal_density_meas     ?
_exptl_crystal_density_method     'not measured'
_exptl_crystal_F_000     336
_exptl_absorpt_coefficient_mu     0.095
_exptl_absorpt_correction_type     multi-scan
_exptl_absorpt_process_details     '(SADABS; Sheldrick, 1998)'
_exptl_absorpt_correction_T_min     0.9719
_exptl_absorpt_correction_T_max     0.9812
_exptl_special_details     ?
_diffrn_ambient_temperature     296(2)
_diffrn_radiation_type     MoK\a
_diffrn_radiation_wavelength     0.71073
_diffrn_radiation_source     'fine-focus sealed tube'
_diffrn_radiation_monochromator     graphite
_diffrn_measurement_device_type     'Bruker APEXII CCD'
_diffrn_measurement_method     'phi and omega scans'
_diffrn_detector_area_resol_mean     ?
_diffrn_reflns_number     9534
_diffrn_reflns_av_R_equivalents     0.0494
_diffrn_reflns_av_sigmaI/netI     0.0776
_diffrn_reflns_theta_min     2.03
_diffrn_reflns_theta_max     28.35
_diffrn_reflns_theta_full     28.35
_diffrn_measured_fraction_theta_max     0.995
_diffrn_measured_fraction_theta_full     0.995
_diffrn_reflns_limit_h_min     -8
_diffrn_reflns_limit_h_max     8
_diffrn_reflns_limit_k_min     -17
_diffrn_reflns_limit_k_max     17
_diffrn_reflns_limit_l_min     -13
_diffrn_reflns_limit_l_max     13
_refine_special_details
;
Refinement of <i>F</i>^2^ against ALL reflections. The weighted <i>R</i>-factor
<i>wR</i> and goodness of fit <i>S</i> are based on <i>F</i>^2^, conventional
<i>R</i>-factors <i>R</i> are based on <i>F</i>, with <i>F</i> set to zero for
negative <i>F</i>^2^. The threshold expression of <i>F</i>^2^ >
\s(<i>F</i>^2^) is used only for calculating <i>R</i>-factors(gt) <i>etc</i>.
and is not relevant to the choice of reflections for refinement.
<i>R</i>-factors based on <i>F</i>^2^ are statistically about twice as large
as those based on <i>F</i>, and <i>R</i>- factors based on ALL data will be
even larger.
;
_reflns_number_total     4059
_reflns_number_gt     2458
_reflns_threshold_expression     I>2\s(I)
_refine_ls_structure_factor_coef     Fsqd
_refine_ls_matrix_type     full
_refine_ls_R_factor_all     0.1138
_refine_ls_R_factor_gt     0.0586
_refine_ls_wR_factor_gt     0.0997
_refine_ls_wR_factor_ref     0.1151
_refine_ls_goodness_of_fit_ref     1.000
_refine_ls_restrained_S_all     1.000
_refine_ls_number_reflns     4059
_refine_ls_number_parameters     218
_refine_ls_number_restraints     3
_refine_ls_hydrogen_treatment     mixed
_refine_ls_weighting_scheme     calc
_refine_ls_weighting_details
         'calc w=1/[\s^2^(Fo^2^)+(0.0469P)^2^+0.0000P] where P=(Fo^2^+2Fc^2^)/3'
_atom_sites_solution_hydrogens     difmap
_atom_sites_solution_primary     direct
_atom_sites_solution_secondary     difmap
_refine_ls_shift/su_max     0.000
_refine_ls_shift/su_mean     0.000
_refine_diff_density_max     0.174
_refine_diff_density_min     -0.151
_refine_ls_extinction_method     none
_refine_ls_extinction_coef     ?
_refine_ls_abs_structure_details     ?
_refine_ls_abs_structure_Flack     ?
loop_
    _atom_type_symbol
    _atom_type_description
    _atom_type_scat_dispersion_real
    _atom_type_scat_dispersion_imag
    _atom_type_scat_source
    'C' 'C' 0.0033 0.0016
                         'International Tables Vol C Tables 4.2.6.8 and 6.1.1.4'
    'H' 'H' 0.0000 0.0000
                         'International Tables Vol C Tables 4.2.6.8 and 6.1.1.4'
    'N' 'N' 0.0061 0.0033
                         'International Tables Vol C Tables 4.2.6.8 and 6.1.1.4'
    'O' 'O' 0.0106 0.0060
                         'International Tables Vol C Tables 4.2.6.8 and 6.1.1.4'
_computing_data_collection     'APEX2 (Bruker, 2005)'
_computing_cell_refinement     'SAINT-Plus (Bruker, 2001)'
_computing_data_reduction     'SAINT-Plus (Bruker, 2001)'
_computing_structure_solution     'SHELXTL (Sheldrick, 2008)'
_computing_structure_refinement     'SHELXTL (Sheldrick, 2008)'
_computing_molecular_graphics     'SHELXTL (Sheldrick, 2008)'
_computing_publication_material     'SHELXTL (Sheldrick, 2008)'
loop_
    _atom_site_type_symbol
    _atom_site_label
    _atom_site_fract_x
    _atom_site_fract_y
    _atom_site_fract_z
    _atom_site_U_iso_or_equiv
    _atom_site_adp_type
    _atom_site_calc_flag
    _atom_site_refinement_flags
    _atom_site_occupancy
    _atom_site_symmetry_multiplicity
    _atom_site_disorder_assembly
    _atom_site_disorder_group
    N N1 1.0157(4) 0.39444(17) 1.0327(2) 0.0438(6) Uani d . 1 1 . .
    H H1A 1.144(6) 0.412(3) 1.008(4) 0.080(12) Uiso d . 1 1 . .
    O O2 1.0458(3) 0.29676(15) 1.08762(19) 0.0483(5) Uani d . 1 1 . .
    O O3 0.8411(3) 0.15884(16) 1.0854(2) 0.0596(6) Uani d . 1 1 . .
    O O4 0.0789(3) 0.33341(17) 0.7160(2) 0.0632(6) Uani d . 1 1 . .
    O O5 0.2738(4) 0.33256(18) 0.5417(2) 0.0645(6) Uani d . 1 1 B .
    O O6 0.3701(3) 0.47677(14) 0.90741(18) 0.0455(5) Uani d . 1 1 . .
    H H6A 0.3154 0.5327 0.9028 0.068 Uiso calc R 1 1 . .
    C C3 0.8575(4) 0.2429(2) 1.0425(3) 0.0407(7) Uani d . 1 1 . .
    C C3A 0.7212(4) 0.30374(18) 0.9509(2) 0.0328(6) Uani d . 1 1 . .
    C C4 0.5086(4) 0.27814(19) 0.8668(3) 0.0351(6) Uani d . 1 1 . .
    H H4A 0.3867 0.2849 0.9217 0.042 Uiso calc R 1 1 . .
    C C5 0.4751(4) 0.35572(19) 0.7527(3) 0.0354(6) Uani d . 1 1 . .
    H H5A 0.5890 0.3429 0.6937 0.042 Uiso calc R 1 1 . .
    C C6 0.5070(4) 0.46411(19) 0.8025(3) 0.0398(7) Uani d . 1 1 . .
    C C7 0.7502(4) 0.4776(2) 0.8598(3) 0.0419(6) Uani d . 1 1 . .
    H H7A 0.8412 0.4833 0.7874 0.050 Uiso calc R 1 1 . .
    H H7B 0.7665 0.5384 0.9119 0.050 Uiso calc R 1 1 . .
    C C7A 0.8259(4) 0.39149(19) 0.9458(3) 0.0374(7) Uani d . 1 1 . .
    C C8 0.5037(4) 0.17410(18) 0.8103(3) 0.0339(6) Uani d . 1 1 . .
    C C9 0.6769(5) 0.1395(2) 0.7449(3) 0.0464(7) Uani d . 1 1 . .
    H H9A 0.8001 0.1799 0.7398 0.056 Uiso calc R 1 1 . .
    C C10 0.6695(6) 0.0463(2) 0.6873(4) 0.0627(9) Uani d . 1 1 . .
    H H10A 0.7857 0.0248 0.6421 0.075 Uiso calc R 1 1 . .
    C C11 0.4910(6) -0.0146(2) 0.6965(3) 0.0619(9) Uani d . 1 1 . .
    H H11A 0.4865 -0.0777 0.6584 0.074 Uiso calc R 1 1 . .
    C C12 0.3196(5) 0.0175(2) 0.7619(3) 0.0548(8) Uani d . 1 1 . .
    H H12A 0.1988 -0.0240 0.7687 0.066 Uiso calc R 1 1 . .
    C C13 0.3256(5) 0.1115(2) 0.8177(3) 0.0425(7) Uani d . 1 1 . .
    H H13A 0.2074 0.1329 0.8611 0.051 Uiso calc R 1 1 . .
    C C14 0.2531(5) 0.3393(2) 0.6713(3) 0.0438(7) Uani d . 1 1 . .
    C C15 0.0727(7) 0.3158(3) 0.4504(4) 0.0902(13) Uani d D 1 1 . .
    H H15A 0.0826 0.3450 0.3633 0.108 Uiso calc R 1 1 A 1
    H H15B -0.0578 0.3412 0.4860 0.108 Uiso calc R 1 1 A 1
    C C16 0.074(2) 0.2027(3) 0.445(2) 0.110(4) Uani d PD 0.60 1 B 1
    H H16A 0.0366 0.1766 0.5284 0.165 Uiso calc PR 0.60 1 B 1
    H H16B 0.2192 0.1799 0.4310 0.165 Uiso calc PR 0.60 1 B 1
    H H16C -0.0324 0.1802 0.3736 0.165 Uiso calc PR 0.60 1 B 1
    C C16' -0.009(4) 0.2095(5) 0.427(4) 0.110(4) Uani d PD 0.40 1 B 2
    H H16D 0.0820 0.1757 0.3702 0.165 Uiso calc PR 0.40 1 B 2
    H H16E -0.1601 0.2102 0.3862 0.165 Uiso calc PR 0.40 1 B 2
    H H16F -0.0011 0.1753 0.5115 0.165 Uiso calc PR 0.40 1 B 2
    C C17 0.4449(5) 0.5384(2) 0.6916(3) 0.0588(9) Uani d . 1 1 . .
    H H17A 0.2885 0.5343 0.6630 0.088 Uiso calc R 1 1 . .
    H H17B 0.5256 0.5237 0.6176 0.088 Uiso calc R 1 1 . .
    H H17C 0.4812 0.6044 0.7237 0.088 Uiso calc R 1 1 . .
loop_
    _atom_site_aniso_label
    _atom_site_aniso_U_11
    _atom_site_aniso_U_22
    _atom_site_aniso_U_33
    _atom_site_aniso_U_12
    _atom_site_aniso_U_13
    _atom_site_aniso_U_23
    N1 0.0367(14) 0.0418(15) 0.0536(16) -0.0085(12) 0.0080(12) -0.0056(12)
    O2 0.0403(10) 0.0500(13) 0.0525(12) -0.0055(10) -0.0030(9) 0.0039(10)
    O3 0.0580(13) 0.0482(14) 0.0691(14) -0.0091(10) -0.0063(11) 0.0181(11)
    O4 0.0393(11) 0.0811(17) 0.0704(15) -0.0006(11) 0.0108(10) -0.0120(13)
    O5 0.0652(13) 0.0827(17) 0.0436(12) -0.0143(12) -0.0020(10) -0.0021(12)
    O6 0.0438(10) 0.0340(10) 0.0620(13) 0.0023(9) 0.0194(10) -0.0033(10)
    C3 0.0399(15) 0.0399(18) 0.0424(16) -0.0038(13) 0.0056(13) 0.0003(14)
    C3A 0.0347(13) 0.0279(13) 0.0367(14) -0.0029(12) 0.0082(11) -0.0040(12)
    C4 0.0309(13) 0.0346(15) 0.0413(16) -0.0029(11) 0.0100(12) -0.0042(12)
    C5 0.0355(14) 0.0330(14) 0.0389(15) -0.0001(11) 0.0098(12) -0.0003(11)
    C6 0.0436(15) 0.0329(15) 0.0450(17) -0.0020(13) 0.0133(13) 0.0037(13)
    C7 0.0443(15) 0.0287(14) 0.0551(18) -0.0060(13) 0.0158(13) -0.0020(13)
    C7A 0.0347(14) 0.0378(16) 0.0409(17) -0.0025(13) 0.0095(12) -0.0096(13)
    C8 0.0325(14) 0.0347(15) 0.0340(15) -0.0046(12) 0.0025(12) -0.0011(12)
    C9 0.0431(16) 0.0407(17) 0.0568(19) -0.0052(13) 0.0119(15) -0.0109(14)
    C10 0.061(2) 0.053(2) 0.076(3) 0.0028(18) 0.0198(18) -0.0212(18)
    C11 0.079(2) 0.0389(17) 0.066(2) -0.0043(18) 0.0037(19) -0.0137(17)
    C12 0.062(2) 0.0423(18) 0.060(2) -0.0212(15) 0.0069(17) -0.0048(16)
    C13 0.0433(16) 0.0412(17) 0.0438(17) -0.0043(13) 0.0083(13) -0.0033(13)
    C14 0.0468(16) 0.0352(15) 0.0493(18) 0.0044(13) 0.0048(14) 0.0009(14)
    C15 0.095(3) 0.108(4) 0.063(2) -0.032(3) -0.014(2) 0.002(2)
    C16 0.105(12) 0.125(5) 0.087(7) -0.055(4) -0.043(9) -0.008(4)
    C16' 0.105(12) 0.125(5) 0.087(7) -0.055(4) -0.043(9) -0.008(4)
    C17 0.067(2) 0.0434(18) 0.067(2) -0.0003(15) 0.0113(17) 0.0132(16)
_geom_special_details
;
All e.s.d.'s (except the e.s.d. in the dihedral angle between two l.s. planes)
are estimated using the full covariance matrix. The cell e.s.d.'s are taken
into account individually in the estimation of e.s.d.'s in distances, angles
and torsion angles; correlations between e.s.d.'s in cell parameters are only
used when they are defined by crystal symmetry. An approximate (isotropic)
treatment of cell e.s.d.'s is used for estimating e.s.d.'s involving l.s.
planes.
;
loop_
    _geom_bond_atom_site_label_1
    _geom_bond_atom_site_label_2
    _geom_bond_site_symmetry_2
    _geom_bond_distance
    _geom_bond_publ_flag
    N1 C7A . 1.361(3) ?
    N1 O2 . 1.428(3) ?
    N1 H1A . 0.88(3) ?
    O2 C3 . 1.383(3) ?
    O3 C3 . 1.218(3) ?
    O4 C14 . 1.201(3) ?
    O5 C14 . 1.330(3) ?
    O5 C15 . 1.456(4) ?
    O6 C6 . 1.432(3) ?
    O6 H6A . 0.8200 ?
    C3 C3A . 1.422(4) ?
    C3A C7A . 1.343(3) ?
    C3A C4 . 1.497(3) ?
    C4 C8 . 1.508(3) ?
    C4 C5 . 1.548(3) ?
    C4 H4A . 0.9800 ?
    C5 C14 . 1.508(4) ?
    C5 C6 . 1.545(4) ?
    C5 H5A . 0.9800 ?
    C6 C17 . 1.512(4) ?
    C6 C7 . 1.531(4) ?
    C7 C7A . 1.486(4) ?
    C7 H7A . 0.9700 ?
    C7 H7B . 0.9700 ?
    C8 C13 . 1.379(3) ?
    C8 C9 . 1.387(4) ?
    C9 C10 . 1.378(4) ?
    C9 H9A . 0.9300 ?
    C10 C11 . 1.370(4) ?
    C10 H10A . 0.9300 ?
    C11 C12 . 1.367(4) ?
    C11 H11A . 0.9300 ?
    C12 C13 . 1.381(4) ?
    C12 H12A . 0.9300 ?
    C13 H13A . 0.9300 ?
    C15 C16 . 1.521(3) ?
    C15 C16' . 1.522(3) ?
    C15 H15A . 0.9700 ?
    C15 H15B . 0.9700 ?
    C16 H16A . 0.9600 ?
    C16 H16B . 0.9600 ?
    C16 H16C . 0.9600 ?
    C16' H16D . 0.9600 ?
    C16' H16E . 0.9600 ?
    C16' H16F . 0.9600 ?
    C17 H17A . 0.9600 ?
    C17 H17B . 0.9600 ?
    C17 H17C . 0.9600 ?
loop_
    _geom_angle_atom_site_label_1
    _geom_angle_atom_site_label_2
    _geom_angle_atom_site_label_3
    _geom_angle_site_symmetry_1
    _geom_angle_site_symmetry_3
    _geom_angle
    _geom_angle_publ_flag
    C7A N1 O2 . . 106.4(2) ?
    C7A N1 H1A . . 123(2) ?
    O2 N1 H1A . . 107(2) ?
    C3 O2 N1 . . 106.91(19) ?
    C14 O5 C15 . . 117.4(3) ?
    C6 O6 H6A . . 109.5 ?
    O3 C3 O2 . . 117.9(2) ?
    O3 C3 C3A . . 134.3(3) ?
    O2 C3 C3A . . 107.8(2) ?
    C7A C3A C3 . . 106.7(2) ?
    C7A C3A C4 . . 124.1(2) ?
    C3 C3A C4 . . 129.1(2) ?
    C3A C4 C8 . . 113.8(2) ?
    C3A C4 C5 . . 107.1(2) ?
    C8 C4 C5 . . 110.4(2) ?
    C3A C4 H4A . . 108.5 ?
    C8 C4 H4A . . 108.5 ?
    C5 C4 H4A . . 108.5 ?
    C14 C5 C6 . . 112.5(2) ?
    C14 C5 C4 . . 109.6(2) ?
    C6 C5 C4 . . 113.2(2) ?
    C14 C5 H5A . . 107.1 ?
    C6 C5 H5A . . 107.1 ?
    C4 C5 H5A . . 107.1 ?
    O6 C6 C17 . . 110.7(2) ?
    O6 C6 C7 . . 109.0(2) ?
    C17 C6 C7 . . 110.2(2) ?
    O6 C6 C5 . . 106.90(19) ?
    C17 C6 C5 . . 111.8(2) ?
    C7 C6 C5 . . 108.2(2) ?
    C7A C7 C6 . . 110.2(2) ?
    C7A C7 H7A . . 109.6 ?
    C6 C7 H7A . . 109.6 ?
    C7A C7 H7B . . 109.6 ?
    C6 C7 H7B . . 109.6 ?
    H7A C7 H7B . . 108.1 ?
    C3A C7A N1 . . 111.7(2) ?
    C3A C7A C7 . . 126.2(2) ?
    N1 C7A C7 . . 122.1(2) ?
    C13 C8 C9 . . 117.7(2) ?
    C13 C8 C4 . . 121.6(2) ?
    C9 C8 C4 . . 120.6(2) ?
    C10 C9 C8 . . 121.1(3) ?
    C10 C9 H9A . . 119.5 ?
    C8 C9 H9A . . 119.5 ?
    C11 C10 C9 . . 120.0(3) ?
    C11 C10 H10A . . 120.0 ?
    C9 C10 H10A . . 120.0 ?
    C12 C11 C10 . . 119.9(3) ?
    C12 C11 H11A . . 120.0 ?
    C10 C11 H11A . . 120.0 ?
    C11 C12 C13 . . 120.0(3) ?
    C11 C12 H12A . . 120.0 ?
    C13 C12 H12A . . 120.0 ?
    C8 C13 C12 . . 121.2(3) ?
    C8 C13 H13A . . 119.4 ?
    C12 C13 H13A . . 119.4 ?
    O4 C14 O5 . . 123.7(3) ?
    O4 C14 C5 . . 125.1(3) ?
    O5 C14 C5 . . 111.2(2) ?
    O5 C15 C16 . . 99.6(4) ?
    O5 C15 C16' . . 118.4(8) ?
    C16 C15 C16' . . 19.9(11) ?
    O5 C15 H15A . . 111.8 ?
    C16 C15 H15A . . 111.8 ?
    C16' C15 H15A . . 107.2 ?
    O5 C15 H15B . . 111.8 ?
    C16 C15 H15B . . 111.8 ?
    C16' C15 H15B . . 96.9 ?
    H15A C15 H15B . . 109.6 ?
    C15 C16 H16A . . 109.5 ?
    C15 C16 H16B . . 109.5 ?
    C15 C16 H16C . . 109.5 ?
    C15 C16' H16D . . 109.5 ?
    C15 C16' H16E . . 109.5 ?
    H16D C16' H16E . . 109.5 ?
    C15 C16' H16F . . 109.5 ?
    H16D C16' H16F . . 109.5 ?
    H16E C16' H16F . . 109.5 ?
    C6 C17 H17A . . 109.5 ?
    C6 C17 H17B . . 109.5 ?
    H17A C17 H17B . . 109.5 ?
    C6 C17 H17C . . 109.5 ?
    H17A C17 H17C . . 109.5 ?
    H17B C17 H17C . . 109.5 ?
loop_
    _geom_torsion_atom_site_label_1
    _geom_torsion_atom_site_label_2
    _geom_torsion_atom_site_label_3
    _geom_torsion_atom_site_label_4
    _geom_torsion_site_symmetry_1
    _geom_torsion_site_symmetry_2
    _geom_torsion_site_symmetry_3
    _geom_torsion_site_symmetry_4
    _geom_torsion
    _geom_torsion_publ_flag
    C7A N1 O2 C3 . . . . -6.9(3) ?
    N1 O2 C3 O3 . . . . -174.8(2) ?
    N1 O2 C3 C3A . . . . 5.2(3) ?
    O3 C3 C3A C7A . . . . 178.5(3) ?
    O2 C3 C3A C7A . . . . -1.4(3) ?
    O3 C3 C3A C4 . . . . -5.0(5) ?
    O2 C3 C3A C4 . . . . 175.0(2) ?
    C7A C3A C4 C8 . . . . 137.7(2) ?
    C3 C3A C4 C8 . . . . -38.2(3) ?
    C7A C3A C4 C5 . . . . 15.5(3) ?
    C3 C3A C4 C5 . . . . -160.4(2) ?
    C3A C4 C5 C14 . . . . -175.1(2) ?
    C8 C4 C5 C14 . . . . 60.6(3) ?
    C3A C4 C5 C6 . . . . -48.6(3) ?
    C8 C4 C5 C6 . . . . -172.89(19) ?
    C14 C5 C6 O6 . . . . 73.4(3) ?
    C4 C5 C6 O6 . . . . -51.5(3) ?
    C14 C5 C6 C17 . . . . -47.8(3) ?
    C4 C5 C6 C17 . . . . -172.7(2) ?
    C14 C5 C6 C7 . . . . -169.3(2) ?
    C4 C5 C6 C7 . . . . 65.8(3) ?
    O6 C6 C7 C7A . . . . 71.3(3) ?
    C17 C6 C7 C7A . . . . -167.1(2) ?
    C5 C6 C7 C7A . . . . -44.6(3) ?
    C3 C3A C7A N1 . . . . -3.1(3) ?
    C4 C3A C7A N1 . . . . -179.8(2) ?
    C3 C3A C7A C7 . . . . 177.7(2) ?
    C4 C3A C7A C7 . . . . 1.1(4) ?
    O2 N1 C7A C3A . . . . 6.3(3) ?
    O2 N1 C7A C7 . . . . -174.5(2) ?
    C6 C7 C7A C3A . . . . 14.4(4) ?
    C6 C7 C7A N1 . . . . -164.6(2) ?
    C3A C4 C8 C13 . . . . 132.5(3) ?
    C5 C4 C8 C13 . . . . -107.1(3) ?
    C3A C4 C8 C9 . . . . -49.6(3) ?
    C5 C4 C8 C9 . . . . 70.8(3) ?
    C13 C8 C9 C10 . . . . 1.1(4) ?
    C4 C8 C9 C10 . . . . -176.9(3) ?
    C8 C9 C10 C11 . . . . -1.4(5) ?
    C9 C10 C11 C12 . . . . 0.6(5) ?
    C10 C11 C12 C13 . . . . 0.4(5) ?
    C9 C8 C13 C12 . . . . 0.0(4) ?
    C4 C8 C13 C12 . . . . 177.9(3) ?
    C11 C12 C13 C8 . . . . -0.7(5) ?
    C15 O5 C14 O4 . . . . -0.8(4) ?
    C15 O5 C14 C5 . . . . 179.5(3) ?
    C6 C5 C14 O4 . . . . -74.8(3) ?
    C4 C5 C14 O4 . . . . 52.1(3) ?
    C6 C5 C14 O5 . . . . 104.9(3) ?
    C4 C5 C14 O5 . . . . -128.2(2) ?
    C14 O5 C15 C16 . . . . -91.7(10) ?
    C14 O5 C15 C16' . . . . -84.6(19) ?
loop_
    _geom_hbond_atom_site_label_D
    _geom_hbond_atom_site_label_H
    _geom_hbond_atom_site_label_A
    _geom_hbond_site_symmetry_A
    _geom_hbond_distance_DH
    _geom_hbond_distance_HA
    _geom_hbond_distance_DA
    _geom_hbond_angle_DHA
    _geom_hbond_publ_flag
    N1 H1A O6 4_565 0.897 1.991 2.846(3) 158.84 yes
    O6 H6A O3 4_565 0.820 1.954 2.767(3) 170.97 yes
