# Supplementary material for: rac-Ethyl 6-hy­droxy-6-methyl-3-oxo-4-phenyl-1,3,4,5,6,7-hexa­hydro­benzo[c][1,2]oxazole-5-carboxyl­ate
Source: Acta Crystallogr Sect E Struct Rep Online. 2011 Oct 22;67(Pt 11):o3018. doi: 10.1107/S1600536811042395 (PMC3247417; doi:10.1107/S1600536811042395)
Supplement: Supplementary file 2 [file e-67-o3018-Isup2.hkl]

# 
# h,k,l, Fc-squared, Fo-squared, sigma(Fo-squared) and status flag 
# 
data_I
_shelx_title ' LAB7 in P2(1)' 
_shelx_refln_list_code          4 
_shelx_F_calc_maximum       84.56 
_exptl_crystal_F_000       336.00 
_reflns_d_resolution_high  0.7484 
 
loop_ 
 _symmetry_equiv_pos_as_xyz 
 'x, y, z' 
 '-x, y+1/2, -z' 
 
_cell_length_a     6.0712 
_cell_length_b    13.4343 
_cell_length_c    10.0821 
_cell_angle_alpha  90.000 
_cell_angle_beta   96.882 
_cell_angle_gamma  90.000 
 
_shelx_F_squared_multiplier     1.000 
 
loop_ 
 _refln_index_h 
 _refln_index_k 
 _refln_index_l 
 _refln_F_squared_calc 
 _refln_F_squared_meas 
 _refln_F_squared_sigma 
 _refln_observed_status 
   1 -17   0        1.43       -6.24      8.73 o 
   2 -17   0        4.19        3.47      5.73 o 
   0 -16   0       57.59       77.86     10.79 o 
   1 -16   0       24.99       41.09     10.50 o 
   2 -16   0        3.86        2.34      5.34 o 
   3 -16   0        5.42       -0.19     12.84 o 
   1 -15   0       11.81       16.33      6.43 o 
   2 -15   0        2.77        3.33      4.75 o 
   3 -15   0        1.25       -3.96      5.32 o 
   4 -15   0        0.82       -1.40     11.70 o 
   0 -14   0       69.99       75.20      5.89 o 
   1 -14   0       26.70       32.49      5.69 o 
   2 -14   0        1.03        3.38      5.31 o 
   3 -14   0        1.13        1.35      7.71 o 
   4 -14   0        4.91        8.75      7.08 o 
   5 -14   0        0.79       -0.59      6.39 o 
   1 -13   0       60.37       67.17      5.94 o 
   3 -13   0       23.23       31.89      6.02 o 
   4 -13   0       27.48       29.60      9.91 o 
   5 -13   0        2.73        0.22      5.57 o 
   0 -12   0      105.13      108.94      5.89 o 
   1 -12   0       60.94       65.73      3.56 o 
   2 -12   0       19.41       21.85      3.57 o 
   3 -12   0       27.20       23.23      5.34 o 
   4 -12   0        6.58        9.17      5.18 o 
   5 -12   0       11.91        7.51      5.70 o 
   1 -11   0       36.59       37.29      2.92 o 
   2 -11   0       28.83       32.55      3.76 o 
   3 -11   0       75.22       76.80      4.43 o 
   4 -11   0       15.02       16.71      8.07 o 
   5 -11   0       45.24       37.29      7.15 o 
   6 -11   0        9.02        4.36      5.85 o 
   1 -10   0      147.28      151.23      4.02 o 
   2 -10   0      117.62      128.19      7.82 o 
   3 -10   0      203.58      185.89      5.76 o 
   4 -10   0       21.75       24.66      5.17 o 
   5 -10   0        8.86       11.75      5.22 o 
   6 -10   0       12.05        5.75      8.51 o 
   1  -9   0      399.80      379.92      5.69 o 
   2  -9   0       92.17       93.61      4.43 o 
   3  -9   0       38.18       40.81      3.50 o 
   4  -9   0        0.25       -0.92      3.29 o 
   5  -9   0        0.20       -3.49      4.27 o 
   6  -9   0        6.92        6.15      7.26 o 
   0  -8   0        1.74        3.86      3.30 o 
   1  -8   0       92.48       82.96      2.87 o 
   2  -8   0       22.47       26.57      2.89 o 
   3  -8   0        4.31        6.68      3.16 o 
   4  -8   0       23.38       22.89      3.19 o 
   5  -8   0        7.05        4.98      4.48 o 
   6  -8   0       50.68       56.86      6.68 o 
   7  -8   0        4.54       14.46      5.94 o 
   1  -7   0      122.03      106.90      5.57 o 
   2  -7   0       91.70      100.39      3.81 o 
   3  -7   0       36.33       43.27      3.17 o 
   4  -7   0       13.78       13.51      2.74 o 
   5  -7   0        3.69        4.12      3.47 o 
   6  -7   0        9.53        6.02      6.97 o 
   7  -7   0        1.29       -4.68      4.68 o 
   0  -6   0     3198.21     3253.12     38.17 o 
   1  -6   0      201.74      217.69      3.56 o 
   2  -6   0       32.87       30.42      2.54 o 
   3  -6   0       13.01       17.13      2.36 o 
   4  -6   0       37.73       34.79      3.21 o 
   5  -6   0       88.03       91.57      4.70 o 
   6  -6   0        9.69        5.63      4.58 o 
   7  -6   0       17.64       11.36      5.37 o 
   1  -5   0      433.89      430.10      4.93 o 
   2  -5   0       63.75       67.50      2.98 o 
   3  -5   0      126.77      124.46      3.93 o 
   4  -5   0        3.97        3.95      1.62 o 
   5  -5   0      131.15      135.82      5.13 o 
   6  -5   0       29.01       24.11      3.73 o 
   7  -5   0        1.32        2.57      4.78 o 
   0  -4   0      687.30      677.29      9.44 o 
   1  -4   0      690.69      664.66      6.47 o 
   2  -4   0      111.42      114.44      3.40 o 
   3  -4   0      341.77      347.62      4.54 o 
   4  -4   0       27.22       27.09      2.01 o 
   5  -4   0       61.67       60.71      3.01 o 
   6  -4   0       54.00       53.55      4.78 o 
   7  -4   0        2.86        0.72      4.31 o 
   1  -3   0     1246.66     1236.53     12.82 o 
   2  -3   0      822.27      808.16      6.67 o 
   3  -3   0        7.50        9.76      2.02 o 
   4  -3   0       61.22       54.99      3.38 o 
   5  -3   0      104.03       96.23      4.45 o 
   6  -3   0        6.90        4.26      3.01 o 
   7  -3   0        2.45        4.57      4.16 o 
   0  -2   0     1893.33     1858.13     21.29 o 
   1  -2   0     4332.85     4468.34     41.55 o 
   2  -2   0      461.53      444.27      6.15 o 
   3  -2   0       55.83       57.18      2.53 o 
   4  -2   0      226.73      224.70      4.66 o 
   5  -2   0       30.99       29.56      2.85 o 
   6  -2   0       32.65       41.86      4.75 o 
   7  -2   0        0.91       -1.58      3.88 o 
   1  -1   0      280.87      262.86      3.79 o 
   2  -1   0       69.96       73.67      2.68 o 
   3  -1   0      480.49      485.48      8.58 o 
   4  -1   0      359.59      335.06      5.62 o 
   5  -1   0      182.68      180.99      4.71 o 
   6  -1   0       32.91       31.09      3.75 o 
   7  -1   0        0.72       -1.80      3.22 o 
   8  -1   0        1.72       -6.53      6.53 o 
   1   0   0      251.48      247.81      5.04 o 
   2   0   0      195.96      202.61      6.76 o 
   3   0   0        0.34        2.76      1.79 o 
   4   0   0      272.67      269.65      5.70 o 
   5   0   0      213.47      233.70      5.96 o 
   6   0   0       90.39       86.45      7.87 o 
   7   0   0        8.32        8.52      3.72 o 
   8   0   0        5.21        9.41      5.14 o 
   1   1   0      281.22      264.07      5.11 o 
   2   1   0       69.92       70.59      2.59 o 
   3   1   0      480.60      497.85      7.20 o 
   4   1   0      359.64      343.10     16.84 o 
   5   1   0      182.77      179.40      6.38 o 
   6   1   0       32.85       36.02      3.63 o 
   7   1   0        0.72        1.93      6.49 o 
   8   1   0        1.72       18.36      9.80 o 
   0   2   0     1894.67     1886.02     22.28 o 
   1   2   0     4332.73     4504.00     42.66 o 
   2   2   0      461.37      450.40      5.83 o 
   3   2   0       56.13       53.48      4.11 o 
   4   2   0      226.99      225.32      5.98 o 
   5   2   0       30.92       33.63      3.74 o 
   6   2   0       32.67       39.93      4.46 o 
   7   2   0        0.92        8.21      3.07 o 
   1   3   0     1246.52     1230.40     16.44 o 
   2   3   0      822.69      814.60     12.35 o 
   3   3   0        7.48        6.35      1.71 o 
   4   3   0       61.31       57.73      3.64 o 
   5   3   0      104.08       98.81      6.01 o 
   6   3   0        6.92       10.42      3.83 o 
   7   3   0        2.45        4.56      4.77 o 
   0   4   0      686.70      692.14     15.26 o 
   1   4   0      691.64      657.42      8.77 o 
   2   4   0      111.20      109.08      4.44 o 
   3   4   0      342.17      341.96     10.13 o 
   4   4   0       27.19       30.54      4.09 o 
   5   4   0       61.56       58.63      5.16 o 
   6   4   0       53.95       54.56      5.77 o 
   7   4   0        2.84        2.88      4.40 o 
   1   5   0      434.65      427.29      5.83 o 
   2   5   0       63.76       70.29      4.49 o 
   3   5   0      126.85      127.67      5.58 o 
   4   5   0        3.99       -0.97      3.22 o 
   5   5   0      131.36      129.34      6.51 o 
   6   5   0       28.99       18.29      4.90 o 
   7   5   0        1.32       -7.01      7.01 o 
   0   6   0     3199.66     3232.04     57.83 o 
   1   6   0      201.75      209.10      8.04 o 
   2   6   0       32.81       31.78      3.83 o 
   3   6   0       13.00       13.15      5.58 o 
   4   6   0       37.66       41.02      8.77 o 
   5   6   0       87.96       75.46     11.30 o 
   6   6   0        9.68       12.73      7.01 o 
   7   6   0       17.64       16.95      5.42 o 
   1   7   0      122.15      114.81      5.63 o 
   2   7   0       91.75      104.41      5.40 o 
   3   7   0       36.30       35.46      4.54 o 
   4   7   0       13.77       13.42      4.37 o 
   5   7   0        3.68       -0.58      4.12 o 
   6   7   0        9.52        4.12      5.76 o 
   7   7   0        1.28       -4.48      4.48 o 
   0   8   0        1.73        2.35      4.77 o 
   1   8   0       92.57       90.68      5.40 o 
   2   8   0       22.53       26.75      4.42 o 
   3   8   0        4.28        2.11      3.77 o 
   4   8   0       23.44       25.46      4.99 o 
   5   8   0        7.05        9.01      4.62 o 
   6   8   0       50.63       43.71      6.41 o 
   7   8   0        4.53        0.81      5.49 o 
   1   9   0      399.61      386.05     10.09 o 
   2   9   0       91.98       84.76      8.15 o 
   3   9   0       38.21       42.88      5.59 o 
   4   9   0        0.25        2.79      4.37 o 
   5   9   0        0.20       -3.20      4.54 o 
   6   9   0        6.94       10.14      6.16 o 
   0  10   0       31.44       32.80      6.90 o 
   1  10   0      147.24      142.58      7.52 o 
   2  10   0      117.38      124.96     10.27 o 
   3  10   0      203.91      198.72      8.85 o 
   4  10   0       21.66       22.60      5.51 o 
   5  10   0        8.90        9.81      5.43 o 
   6  10   0       12.05       10.52      5.76 o 
   1  11   0       36.47       33.96      5.50 o 
   2  11   0       28.84       32.06      5.37 o 
   3  11   0       75.19       72.31      6.80 o 
   4  11   0       15.00       12.99      6.46 o 
   5  11   0       45.24       45.66      6.88 o 
   6  11   0        9.05       15.97      6.27 o 
   0  12   0      104.91      100.31     10.35 o 
   1  12   0       60.94       60.48      6.33 o 
   2  12   0       19.33       19.64      5.22 o 
   3  12   0       27.18       29.63      5.91 o 
   4  12   0        6.59        6.74      7.48 o 
   5  12   0       11.94        8.08      7.08 o 
   1  13   0       60.44       76.25      6.90 o 
   2  13   0       63.44       66.57      6.98 o 
   3  13   0       23.21       24.32      5.67 o 
   4  13   0       27.53       41.01      6.60 o 
   5  13   0        2.72       -2.49      5.50 o 
   0  14   0       70.00       77.64     10.20 o 
   1  14   0       26.74       31.44     11.59 o 
   2  14   0        1.03        2.84      4.62 o 
   3  14   0        1.15       -1.07      9.58 o 
   4  14   0        4.92        3.98      5.36 o 
   5  14   0        0.79        5.40      6.06 o 
   1  15   0       11.83       10.29      9.32 o 
   2  15   0        2.77        2.64      5.07 o 
   3  15   0        1.25       14.24      7.89 o 
   4  15   0        0.82       17.64      6.09 o 
   0  16   0       57.63       59.66      9.83 o 
   1  16   0       24.98       35.76      7.08 o 
   2  16   0        3.85       12.92      5.36 o 
   3  16   0        5.43       18.05      6.00 o 
   1  17   0        1.42       14.46      5.61 o 
   2  17   0        4.18        8.88      9.47 o 
  -2 -17   1        3.79        0.39      9.14 o 
  -1 -17   1       14.11       27.24     12.36 o 
   0 -17   1       14.57       23.48      9.25 o 
   1 -17   1       15.36       24.58     10.27 o 
   2 -17   1       10.18        8.85      5.84 o 
  -3 -16   1        0.65       -5.55      5.55 o 
  -2 -16   1        5.14        7.72      9.39 o 
  -1 -16   1        4.82        9.43      4.13 o 
   0 -16   1        9.14       19.62      6.79 o 
   1 -16   1        1.01       -4.60      4.60 o 
   2 -16   1       12.82       19.23      5.99 o 
   3 -16   1       11.94       10.86      8.15 o 
  -4 -15   1        0.23       -5.80      5.80 o 
  -3 -15   1        5.69        1.38     10.27 o 
  -2 -15   1        1.45        9.18      9.65 o 
  -1 -15   1        0.19        3.09      3.80 o 
   0 -15   1       32.50       36.04      4.61 o 
   1 -15   1        3.03       12.11      5.05 o 
   2 -15   1        1.44       -2.01      5.21 o 
   3 -15   1        1.01        7.05      5.72 o 
   4 -15   1        0.96       -0.28      6.04 o 
  -5 -14   1        5.61        7.50      6.24 o 
  -4 -14   1        5.29        0.42      9.83 o 
  -3 -14   1        0.84       -2.83      4.76 o 
  -2 -14   1        3.53        2.54      5.44 o 
  -1 -14   1        6.11        3.09      5.88 o 
   0 -14   1       31.02       29.90      3.72 o 
   1 -14   1       16.55       20.95      4.12 o 
   2 -14   1        5.82       12.79      5.39 o 
   3 -14   1        5.07        1.78      7.30 o 
   4 -14   1        5.40        3.98      8.95 o 
  -5 -13   1       10.66       15.25      8.37 o 
  -4 -13   1        2.14       -2.49      5.02 o 
  -3 -13   1       12.60       15.88      3.85 o 
  -2 -13   1       48.39       44.65      4.38 o 
  -1 -13   1       50.06       44.42      4.45 o 
   0 -13   1       14.51       10.58      2.81 o 
   1 -13   1       27.47       26.90      4.01 o 
   2 -13   1       10.92        7.38      4.94 o 
   3 -13   1        5.71        3.54      5.09 o 
   4 -13   1        6.78        1.63      5.51 o 
   5 -13   1        1.94        3.61      5.83 o 
  -6 -12   1        3.39       -0.88      5.83 o 
  -5 -12   1       18.75       19.96      6.02 o 
  -4 -12   1       45.59       39.09     11.78 o 
  -3 -12   1        9.74        8.62      5.23 o 
  -2 -12   1       42.67       39.87      4.08 o 
  -1 -12   1      151.39      138.39      4.34 o 
   0 -12   1      112.50      115.97      6.45 o 
   1 -12   1       40.57       43.53      4.25 o 
   2 -12   1        9.36       11.82      4.10 o 
   3 -12   1       30.82       28.63      5.64 o 
   4 -12   1       10.80       14.19      5.59 o 
   5 -12   1        3.82        2.38      5.54 o 
  -6 -11   1       15.22       14.90      7.37 o 
  -5 -11   1        9.00        4.29      5.16 o 
  -4 -11   1       45.21       40.26      4.21 o 
  -3 -11   1      143.80      134.01      5.41 o 
  -2 -11   1      227.56      216.85      6.33 o 
  -1 -11   1       42.82       46.27      3.17 o 
   0 -11   1       41.32       40.69      3.06 o 
   1 -11   1      183.24      165.60      4.42 o 
   2 -11   1      162.96      163.33      5.46 o 
   3 -11   1       56.85       52.79      6.17 o 
   4 -11   1       33.31       32.72      6.01 o 
   5 -11   1        2.20       -1.48      5.05 o 
   6 -11   1        9.70        8.00     10.53 o 
  -6 -10   1        1.36       -3.44      4.97 o 
  -5 -10   1       52.51       49.32      7.04 o 
  -4 -10   1       23.88       31.30      3.76 o 
  -3 -10   1       94.87      106.53      4.90 o 
  -2 -10   1       67.41       71.26      2.94 o 
  -1 -10   1       17.65       18.92      2.40 o 
   0 -10   1      344.73      350.82      5.86 o 
   1 -10   1       56.70       66.72      4.28 o 
   2 -10   1       85.64       87.04      4.46 o 
   3 -10   1       45.47       46.95      3.55 o 
   4 -10   1       73.79       71.56      6.83 o 
   5 -10   1       21.78       27.96      8.62 o 
   6 -10   1        3.52       -4.59      8.55 o 
  -7  -9   1        5.85       -2.20      8.81 o 
  -6  -9   1       10.73        7.80      8.70 o 
  -5  -9   1       28.75       32.52      7.85 o 
  -4  -9   1       49.49       44.17      3.95 o 
  -3  -9   1       42.91       53.56      3.92 o 
  -2  -9   1      137.72      136.46      3.35 o 
  -1  -9   1        6.68        7.23      2.08 o 
   0  -9   1      290.51      291.35      5.14 o 
   1  -9   1       39.31       41.31      3.03 o 
   2  -9   1       54.35       55.89      3.68 o 
   3  -9   1       60.85       57.52      3.57 o 
   4  -9   1       24.16       17.15      4.81 o 
   5  -9   1       14.18       11.44      5.10 o 
   6  -9   1        1.77        2.65      5.10 o 
  -7  -8   1        6.43       -2.06      7.23 o 
  -6  -8   1        9.64       10.56      4.98 o 
  -5  -8   1        6.33        4.64      2.98 o 
  -4  -8   1      197.65      183.45      8.68 o 
  -3  -8   1        4.97        6.27      3.05 o 
  -2  -8   1        5.41        4.96      1.48 o 
  -1  -8   1      485.48      461.79      7.06 o 
   0  -8   1      436.04      422.51      7.04 o 
   1  -8   1       97.13      101.85      3.06 o 
   2  -8   1       81.64       77.21      3.70 o 
   3  -8   1       30.24       35.54      2.92 o 
   4  -8   1       11.86       11.36      4.42 o 
   5  -8   1        0.14       -3.14      4.23 o 
   6  -8   1        2.21       -4.28      4.73 o 
   7  -8   1        3.48       -4.18      5.31 o 
  -7  -7   1        1.34        0.67      4.97 o 
  -6  -7   1       27.86       16.73      5.15 o 
  -5  -7   1      111.98      107.51      5.20 o 
  -4  -7   1       14.89       14.43      2.90 o 
  -3  -7   1       92.21       78.82      3.87 o 
  -2  -7   1       40.27       38.90      1.93 o 
  -1  -7   1      174.40      184.79      3.69 o 
   0  -7   1      250.38      264.97      5.36 o 
   1  -7   1       86.96       84.06      4.40 o 
   2  -7   1       14.02       19.80      2.29 o 
   3  -7   1       31.05       26.96      2.58 o 
   4  -7   1      107.51      103.22      4.27 o 
   5  -7   1       35.81       33.53      5.45 o 
   6  -7   1        8.78        8.00      5.02 o 
   7  -7   1        7.07       -2.01      5.50 o 
  -7  -6   1        2.29        0.33      4.83 o 
  -6  -6   1       23.32       19.53      4.60 o 
  -5  -6   1       19.44       16.80      3.21 o 
  -4  -6   1       13.61       17.83      4.82 o 
  -3  -6   1       53.38       52.33      3.37 o 
  -2  -6   1       24.20       24.15      1.68 o 
  -1  -6   1      480.71      463.86      5.64 o 
   0  -6   1      780.20      792.62      8.25 o 
   1  -6   1      125.96      127.25      4.98 o 
   2  -6   1        0.15        1.77      1.72 o 
   3  -6   1       39.77       40.94      2.77 o 
   4  -6   1       21.10       19.59      4.79 o 
   5  -6   1      101.09       99.68      6.92 o 
   6  -6   1        2.74        1.55      6.49 o 
   7  -6   1        6.72        6.41      5.12 o 
  -7  -5   1        5.12        3.12      4.54 o 
  -6  -5   1       14.65       11.08      3.35 o 
  -5  -5   1       67.78       63.65      4.39 o 
  -4  -5   1       19.29       20.44      2.16 o 
  -3  -5   1      260.49      268.15      4.12 o 
  -2  -5   1      121.91      127.82      2.71 o 
  -1  -5   1      557.21      576.04      6.33 o 
   0  -5   1      581.46      567.45      6.20 o 
   1  -5   1      221.69      232.54      4.36 o 
   2  -5   1      153.81      152.19      3.64 o 
   3  -5   1       36.65       39.69      2.62 o 
   4  -5   1       35.65       29.05      2.88 o 
   5  -5   1       32.36       30.72      3.37 o 
   6  -5   1       27.89       20.77      5.19 o 
   7  -5   1        2.89        1.09      7.30 o 
  -7  -4   1        5.22        5.00      3.56 o 
  -6  -4   1       32.19       32.10      4.11 o 
  -5  -4   1       52.71       49.75      3.07 o 
  -4  -4   1        7.81        5.30      1.86 o 
  -3  -4   1       41.37       46.88      2.22 o 
  -2  -4   1      123.90      125.25      2.68 o 
  -1  -4   1      123.06      131.92      2.64 o 
   0  -4   1      734.40      707.24      6.93 o 
   1  -4   1      414.69      443.72      6.72 o 
   2  -4   1      395.35      405.03      6.15 o 
   3  -4   1       53.01       54.97      2.86 o 
   4  -4   1        9.17        5.24      2.26 o 
   5  -4   1      104.64       96.42      4.60 o 
   6  -4   1       20.36       25.37      4.79 o 
   7  -4   1        0.63       -5.34     13.14 o 
  -7  -3   1        8.64       10.31      3.63 o 
  -6  -3   1        0.49       -2.44      2.70 o 
  -5  -3   1       24.07       24.32      2.58 o 
  -4  -3   1       27.43       24.14      3.11 o 
  -3  -3   1      186.33      192.04      4.86 o 
  -2  -3   1      591.01      600.80      7.24 o 
  -1  -3   1      271.58      298.19      4.91 o 
   0  -3   1      830.36      845.23      7.71 o 
   1  -3   1      599.24      590.81      5.60 o 
   2  -3   1      539.21      512.29      5.40 o 
   3  -3   1      246.25      234.86      4.79 o 
   4  -3   1       55.87       63.03      4.25 o 
   5  -3   1        9.20       10.30      3.65 o 
   6  -3   1       33.99       34.48      8.55 o 
   7  -3   1        1.56       -2.52      4.16 o 
  -8  -2   1        4.92       -6.24      6.68 o 
  -7  -2   1       14.07       12.76      4.46 o 
  -6  -2   1       27.55       28.02      2.65 o 
  -5  -2   1       30.01       29.33      3.65 o 
  -4  -2   1       13.56       11.34      1.88 o 
  -3  -2   1       76.74       76.72      2.55 o 
  -2  -2   1      542.87      525.10      6.52 o 
  -1  -2   1      101.57      109.39      3.93 o 
   0  -2   1       65.13       52.99      1.50 o 
   1  -2   1      248.88      236.14      3.54 o 
   2  -2   1      773.22      744.87      8.74 o 
   3  -2   1      509.53      524.36      8.22 o 
   4  -2   1       59.82       67.62      3.14 o 
   5  -2   1       76.09       88.18      4.72 o 
   6  -2   1        6.24        4.38      3.25 o 
   7  -2   1        0.73        0.97      4.05 o 
  -8  -1   1        5.80        3.16      6.68 o 
  -7  -1   1        6.78        2.02      3.43 o 
  -6  -1   1       75.63       78.89      3.47 o 
  -5  -1   1       81.14       86.24      4.46 o 
  -4  -1   1      163.18      170.31      4.69 o 
  -3  -1   1       65.76       70.89      3.11 o 
  -2  -1   1      593.91      596.67      6.26 o 
  -1  -1   1     7147.94     7171.42     56.38 o 
   0  -1   1     2748.40     2632.06     49.05 o 
   1  -1   1      305.93      296.09      3.63 o 
   2  -1   1      228.23      233.76      3.58 o 
   3  -1   1     1108.40     1231.07     14.17 o 
   4  -1   1       20.72       21.12      2.69 o 
   5  -1   1      178.89      175.98      6.14 o 
   6  -1   1       82.54       81.72      4.97 o 
   7  -1   1       24.40       29.24      4.31 o 
  -8   0   1       11.88        9.55     10.13 o 
  -7   0   1        3.10        8.75      4.45 o 
  -6   0   1      113.57      122.56      5.50 o 
  -5   0   1       19.65       19.63      3.01 o 
  -4   0   1        0.02       -0.29      1.93 o 
  -3   0   1      276.80      323.04      7.28 o 
  -2   0   1       34.55       36.14      2.18 o 
  -1   0   1      213.24      207.30      2.99 o 
   0   0   1     2638.44     2596.76     72.93 o 
   1   0   1      428.42      421.90      4.33 o 
   2   0   1       27.70       25.43      2.05 o 
   3   0   1        1.92        2.56      1.82 o 
   4   0   1       16.29       14.10      2.35 o 
   5   0   1       12.20       18.03      4.13 o 
   6   0   1       34.03       34.70      3.74 o 
   7   0   1        0.07       -3.12      3.12 o 
  -8   1   1        5.80       11.67      5.36 o 
  -7   1   1        6.76       12.88      4.62 o 
  -6   1   1       75.49       69.57      8.81 o 
  -5   1   1       81.00       83.30      4.23 o 
  -4   1   1      163.47      180.72      4.68 o 
  -3   1   1       65.53       73.40      3.00 o 
  -2   1   1      593.68      607.47     22.90 o 
  -1   1   1     7150.46     7105.89     67.05 o 
   0   1   1     2746.81     2699.80     18.24 o 
   1   1   1      306.56      304.89      4.17 o 
   2   1   1      228.32      233.15      9.21 o 
   3   1   1     1108.77     1226.52     17.02 o 
   4   1   1       20.70       22.89      2.47 o 
   5   1   1      178.87      170.73      5.17 o 
   6   1   1       82.76       90.60      4.87 o 
   7   1   1       24.35       40.28      5.71 o 
  -8   2   1        4.91       25.33     13.25 o 
  -7   2   1       14.06       23.29      4.41 o 
  -6   2   1       27.59       36.69      6.90 o 
  -5   2   1       30.03       31.92      6.09 o 
  -4   2   1       13.58       11.35      3.14 o 
  -3   2   1       76.76       75.83      4.18 o 
  -2   2   1      543.19      530.72      7.10 o 
  -1   2   1      101.65      115.45      9.77 o 
   0   2   1       64.99       54.90      2.26 o 
   1   2   1      249.61      232.28      6.41 o 
   2   2   1      772.70      748.14      8.77 o 
   3   2   1      510.16      527.35      8.90 o 
   4   2   1       59.89       65.12      6.68 o 
   5   2   1       76.18       80.08      5.54 o 
   6   2   1        6.22       10.51      2.96 o 
   7   2   1        0.72       11.06      8.00 o 
  -7   3   1        8.65       11.59      4.11 o 
  -6   3   1        0.49       -0.76      3.28 o 
  -5   3   1       24.11       21.95      3.85 o 
  -4   3   1       27.42       18.54      3.20 o 
  -3   3   1      186.23      188.30      5.93 o 
  -2   3   1      590.39      617.91      8.15 o 
  -1   3   1      271.69      296.42      7.41 o 
   0   3   1      830.71      833.58     23.23 o 
   1   3   1      598.95      585.70      5.72 o 
   2   3   1      540.16      513.46      6.50 o 
   3   3   1      246.10      244.33      4.58 o 
   4   3   1       55.81       59.45      3.19 o 
   5   3   1        9.24       10.36      2.16 o 
   6   3   1       33.93       32.11      3.63 o 
   7   3   1        1.57        0.68      4.14 o 
  -7   4   1        5.22        5.94      4.25 o 
  -6   4   1       32.19       32.34      4.77 o 
  -5   4   1       52.68       47.68      4.69 o 
  -4   4   1        7.82       10.27      4.22 o 
  -3   4   1       41.54       44.50      3.70 o 
  -2   4   1      124.00      130.99      4.78 o 
  -1   4   1      123.30      127.78      4.63 o 
   0   4   1      734.32      696.24     10.91 o 
   1   4   1      414.57      446.15      4.11 o 
   2   4   1      395.80      408.10      8.42 o 
   3   4   1       53.03       58.16      2.34 o 
   4   4   1        9.15        8.21      2.01 o 
   5   4   1      104.72      105.13      4.50 o 
   6   4   1       20.36       22.62      5.03 o 
   7   4   1        0.62        0.61      4.69 o 
  -7   5   1        5.13        4.48      4.56 o 
  -6   5   1       14.64        8.33      4.04 o 
  -5   5   1       67.74       76.40      6.97 o 
  -4   5   1       19.29       23.36      3.89 o 
  -3   5   1      260.38      251.58      8.40 o 
  -2   5   1      121.91      130.93      2.99 o 
  -1   5   1      557.12      591.72     10.20 o 
   0   5   1      581.76      586.64     10.05 o 
   1   5   1      221.51      225.46      3.08 o 
   2   5   1      153.92      145.90      5.71 o 
   3   5   1       36.76       35.40      4.09 o 
   4   5   1       35.56       34.61      4.59 o 
   5   5   1       32.47       33.89      4.96 o 
   6   5   1       27.83       26.94      6.82 o 
   7   5   1        2.88       -1.76      4.69 o 
  -7   6   1        2.29       -2.03      4.31 o 
  -6   6   1       23.35       14.92      4.57 o 
  -5   6   1       19.36       16.88      4.25 o 
  -4   6   1       13.71       13.42      3.81 o 
  -3   6   1       53.53       55.19      4.56 o 
  -2   6   1       24.11       21.87      3.52 o 
  -1   6   1      480.45      453.33      9.13 o 
   0   6   1      779.52      811.91     13.24 o 
   1   6   1      126.32      121.34      4.56 o 
   2   6   1        0.14        0.29      3.82 o 
   3   6   1       39.78       36.19      4.38 o 
   4   6   1       21.21       21.09      8.04 o 
   5   6   1      101.18      105.29     16.47 o 
   6   6   1        2.72       -2.54      4.43 o 
   7   6   1        6.72       10.56      5.60 o 
  -7   7   1        1.33       -6.02      6.02 o 
  -6   7   1       27.84       27.29      8.29 o 
  -5   7   1      111.72      107.36     10.49 o 
  -4   7   1       14.86       12.33      4.25 o 
  -3   7   1       92.11       87.89      5.73 o 
  -2   7   1       40.35       35.67      4.27 o 
  -1   7   1      174.51      187.85     14.27 o 
   0   7   1      249.94      258.01      7.41 o 
   1   7   1       87.04       84.84      5.17 o 
   2   7   1       14.10       11.47      3.70 o 
   3   7   1       31.07       25.52      4.48 o 
   4   7   1      107.35      105.13      7.08 o 
   5   7   1       35.75       30.43      5.47 o 
   6   7   1        8.83        4.44      4.98 o 
   7   7   1        7.07        8.01      9.17 o 
  -7   8   1        6.43       10.71      7.34 o 
  -6   8   1        9.60        6.05      4.88 o 
  -5   8   1        6.32        1.37      7.52 o 
  -4   8   1      197.85      170.91      7.69 o 
  -3   8   1        5.00       -1.01      4.11 o 
  -2   8   1        5.42        3.21      5.83 o 
  -1   8   1      485.16      477.88     10.53 o 
   0   8   1      435.77      423.75      9.83 o 
   1   8   1       96.83      107.79      5.85 o 
   2   8   1       81.59       74.42      5.67 o 
   3   8   1       30.25       33.65      7.63 o 
   4   8   1       11.85       11.76      4.71 o 
   5   8   1        0.14       -3.34      5.83 o 
   6   8   1        2.22        2.09      8.07 o 
   7   8   1        3.46       -0.15      7.19 o 
  -7   9   1        5.87       14.02      7.78 o 
  -6   9   1       10.72       11.07      5.32 o 
  -5   9   1       28.78       31.75     12.99 o 
  -4   9   1       49.38       48.26      6.97 o 
  -3   9   1       42.86       48.37      5.53 o 
  -2   9   1      137.59      138.72     12.84 o 
  -1   9   1        6.66       10.75      4.00 o 
   0   9   1      290.73      293.78      8.76 o 
   1   9   1       39.19       41.30      4.99 o 
   2   9   1       54.46       48.82      8.77 o 
   3   9   1       60.78       61.29      6.25 o 
   4   9   1       24.15       23.31      6.97 o 
   5   9   1       14.09        5.61      9.65 o 
   6   9   1        1.77       -4.84      4.84 o 
  -6  10   1        1.36       -4.88      4.88 o 
  -5  10   1       52.58       52.44      8.55 o 
  -4  10   1       23.78       25.63      8.18 o 
  -3  10   1       95.09       97.10      7.16 o 
  -2  10   1       67.33       68.37      6.04 o 
  -1  10   1       17.56       22.04      4.61 o 
   0  10   1      344.84      330.89      9.83 o 
   1  10   1       56.71       56.56      5.76 o 
   2  10   1       85.84       93.21      6.94 o 
   3  10   1       45.51       45.21      6.01 o 
   4  10   1       73.62       74.64      7.11 o 
   5  10   1       21.81       19.28      6.13 o 
   6  10   1        3.54        1.63     10.46 o 
  -6  11   1       15.18       15.04      8.15 o 
  -5  11   1        9.03       10.92      5.80 o 
  -4  11   1       45.22       43.37      6.17 o 
  -3  11   1      143.90      123.36      7.94 o 
  -2  11   1      227.67      208.29      8.77 o 
  -1  11   1       42.92       50.06      5.92 o 
   0  11   1       41.32       44.96      5.70 o 
   1  11   1      182.68      161.68      8.09 o 
   2  11   1      163.11      146.92      7.98 o 
   3  11   1       56.70       57.59      6.69 o 
   4  11   1       33.40       32.15      6.22 o 
   5  11   1        2.21       -1.96      5.10 o 
   6  11   1        9.71       -0.31      5.69 o 
  -6  12   1        3.40        3.60      7.26 o 
  -5  12   1       18.78       19.75      5.96 o 
  -4  12   1       45.67       43.97      6.43 o 
  -3  12   1        9.68        9.05      5.17 o 
  -2  12   1       42.51       50.38      6.02 o 
  -1  12   1      151.61      148.39      7.73 o 
   0  12   1      112.49      107.35     12.29 o 
   1  12   1       40.67       42.17      5.92 o 
   2  12   1        9.36        4.83      4.58 o 
   3  12   1       30.81       31.02     12.51 o 
   4  12   1       10.81       11.51      5.65 o 
   5  12   1        3.81       -5.13      5.13 o 
  -5  13   1       10.70       15.76      6.04 o 
  -4  13   1        2.16        8.31      5.37 o 
  -3  13   1       12.62       10.84      5.04 o 
  -2  13   1       48.47       47.12      6.15 o 
  -1  13   1       50.07       44.50      5.87 o 
   0  13   1       14.51       12.65      5.87 o 
   1  13   1       27.40       27.77      7.56 o 
   2  13   1       10.86        6.86      4.90 o 
   3  13   1        5.72        4.05      5.17 o 
   4  13   1        6.79       17.02      5.89 o 
   5  13   1        1.94        0.70      6.19 o 
  -5  14   1        5.61        8.00      8.07 o 
  -4  14   1        5.25        9.65      5.63 o 
  -3  14   1        0.84       11.30      5.15 o 
  -2  14   1        3.53       10.34      5.03 o 
  -1  14   1        6.12       12.75      4.97 o 
   0  14   1       31.06       28.96      5.82 o 
   1  14   1       16.59       20.15      5.40 o 
   2  14   1        5.82        7.53      4.99 o 
   3  14   1        5.09       12.99      5.61 o 
   4  14   1        5.39       14.04      9.50 o 
  -4  15   1        0.23        9.14     10.75 o 
  -3  15   1        5.70        6.27      5.19 o 
  -2  15   1        1.44        6.48      4.82 o 
  -1  15   1        0.18        7.19      5.06 o 
   0  15   1       32.53       30.08      5.96 o 
   1  15   1        3.02       -0.57      4.58 o 
   2  15   1        1.43        0.15      5.00 o 
   3  15   1        1.01       12.39      5.46 o 
   4  15   1        0.97        1.17      7.63 o 
  -3  16   1        0.66        6.39      5.03 o 
  -2  16   1        5.13       11.81      5.17 o 
  -1  16   1        4.82       11.96      5.29 o 
   0  16   1        9.15       11.93     11.56 o 
   1  16   1        1.01        7.31      4.94 o 
   2  16   1       12.84       12.27     10.79 o 
   3  16   1       11.96       20.73     13.72 o 
  -2  17   1        3.80       13.34      7.30 o 
  -1  17   1       14.14       24.11      5.96 o 
   0  17   1       14.56       18.45      6.20 o 
   1  17   1       15.29       27.74      6.29 o 
   2  17   1       10.18       20.72      6.08 o 
  -2 -17   2        3.78       -0.58      8.70 o 
  -1 -17   2        8.45       13.79     20.14 o 
   0 -17   2        7.90       27.30      9.76 o 
   1 -17   2        2.35        9.54      9.69 o 
   2 -17   2       19.69       24.66      6.68 o 
  -3 -16   2        3.62       -7.98      8.92 o 
  -2 -16   2        8.63        9.55     11.12 o 
  -1 -16   2        4.81        5.40      8.66 o 
   0 -16   2        8.32       13.06      9.03 o 
   1 -16   2        9.09       11.73      7.34 o 
   2 -16   2       14.65       21.48      6.39 o 
   3 -16   2       14.07       23.78     15.15 o 
  -4 -15   2        0.13        2.29      5.78 o 
  -3 -15   2        8.29        3.65      9.21 o 
  -2 -15   2        3.14        6.81      5.44 o 
  -1 -15   2       13.74        9.14      5.99 o 
   0 -15   2        4.83       11.16      5.29 o 
   1 -15   2        8.15       12.91      6.68 o 
   2 -15   2        3.49        6.07      5.36 o 
   3 -15   2        0.85       -4.17      5.46 o 
   4 -15   2        7.63       -2.76     11.26 o 
  -5 -14   2       12.38        9.18      7.89 o 
  -4 -14   2       18.86       16.04     17.54 o 
  -3 -14   2        0.63        1.68      3.34 o 
  -2 -14   2       17.17        4.02      4.00 o 
  -1 -14   2        5.01        3.43      3.55 o 
   0 -14   2       28.36       26.18      4.28 o 
   1 -14   2        9.70       14.01      5.04 o 
   2 -14   2        8.40       19.78      5.52 o 
   3 -14   2       18.26       14.72      5.70 o 
   4 -14   2        2.01        4.27     14.20 o 
  -5 -13   2        8.59       -1.63      5.31 o 
  -4 -13   2       11.75       11.05      5.55 o 
  -3 -13   2        7.14        5.42      4.46 o 
  -2 -13   2       38.19       38.15      4.35 o 
  -1 -13   2       46.57       46.35      3.53 o 
   0 -13   2       19.69       21.69      4.92 o 
   1 -13   2        2.70        6.36      3.92 o 
   2 -13   2       15.55       14.00      5.04 o 
   3 -13   2        3.08        2.83      9.54 o 
   4 -13   2        4.54        3.08      9.10 o 
   5 -13   2        7.52       -0.38     25.94 o 
  -6 -12   2        5.81        4.99      9.17 o 
  -5 -12   2        3.89       -3.61      5.14 o 
  -4 -12   2        5.35        6.14      3.83 o 
  -3 -12   2       20.95       27.54      3.99 o 
  -2 -12   2       28.67       38.41      6.25 o 
  -1 -12   2       15.48       14.97      2.75 o 
   0 -12   2      108.66       92.54      4.98 o 
   1 -12   2        7.20        6.57      3.41 o 
   2 -12   2        4.98       -1.95      4.30 o 
   3 -12   2       17.33        7.53      7.78 o 
   4 -12   2        7.14        4.25      5.21 o 
   5 -12   2        4.00        2.81      5.54 o 
  -6 -11   2       12.06        7.22     10.13 o 
  -5 -11   2        6.04        0.04      4.92 o 
  -4 -11   2        4.55        5.20      3.32 o 
  -3 -11   2       18.44       22.98      3.58 o 
  -2 -11   2       94.01       91.95      4.82 o 
  -1 -11   2       63.57       67.24      3.58 o 
   0 -11   2      317.17      309.98      7.14 o 
   1 -11   2       25.85       29.59      5.29 o 
   2 -11   2      172.07      161.44      7.97 o 
   3 -11   2       71.13       73.47      6.89 o 
   4 -11   2        9.18        9.03      5.20 o 
   5 -11   2       14.91       10.85      5.92 o 
   6 -11   2        4.61        1.51      6.13 o 
  -6 -10   2        3.71       11.40      5.68 o 
  -5 -10   2       21.24       29.73      4.76 o 
  -4 -10   2       60.80       57.23      4.46 o 
  -3 -10   2       47.90       53.48      4.78 o 
  -2 -10   2      106.27       98.97      3.60 o 
  -1 -10   2       15.92       18.30      3.41 o 
   0 -10   2      154.75      152.13      4.21 o 
   1 -10   2       45.96       43.74      3.91 o 
   2 -10   2       62.11       65.57      3.81 o 
   3 -10   2       72.17       64.82      6.43 o 
   4 -10   2       55.85       47.10      6.26 o 
   5 -10   2        0.33       -1.38      4.87 o 
   6 -10   2        0.04       -8.37      8.37 o 
  -6  -9   2        1.23        2.05      5.15 o 
  -5  -9   2        3.64        4.98      3.29 o 
  -4  -9   2       93.34       93.77      4.98 o 
  -3  -9   2        5.39        6.98      2.88 o 
  -2  -9   2       15.97       16.62      2.22 o 
  -1  -9   2       38.90       40.12      2.71 o 
   0  -9   2       61.25       55.08      4.17 o 
   1  -9   2      197.80      190.12      5.31 o 
   2  -9   2      179.76      183.84      6.36 o 
   3  -9   2      180.67      164.61      8.04 o 
   4  -9   2        2.49        5.43      4.69 o 
   5  -9   2       15.89       14.03      5.22 o 
   6  -9   2        1.92       -3.60      5.04 o 
  -7  -8   2        3.73        0.59      5.14 o 
  -6  -8   2        4.44        1.48      5.33 o 
  -5  -8   2       14.24       16.43      3.51 o 
  -4  -8   2       57.83       57.71      4.24 o 
  -3  -8   2       76.37       73.67      5.66 o 
  -2  -8   2       62.51       68.72      2.84 o 
  -1  -8   2       12.96       19.55      2.19 o 
   0  -8   2      107.37      116.10      3.44 o 
   1  -8   2      224.77      211.92      5.25 o 
   2  -8   2      159.96      160.18      4.29 o 
   3  -8   2      267.37      250.26      8.89 o 
   4  -8   2        9.70       16.41      5.54 o 
   5  -8   2       15.38        9.67      4.97 o 
   6  -8   2        1.63        0.71      5.00 o 
  -7  -7   2        1.90       -0.64      5.09 o 
  -6  -7   2        1.11       -0.44      3.27 o 
  -5  -7   2       25.07       21.81      3.53 o 
  -4  -7   2       16.69       19.44      3.17 o 
  -3  -7   2        6.93       10.23      1.80 o 
  -2  -7   2       52.78       56.51      2.58 o 
  -1  -7   2      166.85      161.78      4.26 o 
   0  -7   2       23.90       21.12      2.49 o 
   1  -7   2      396.02      396.29      6.59 o 
   2  -7   2      198.21      187.03      6.63 o 
   3  -7   2       64.72       69.23      3.54 o 
   4  -7   2       42.76       41.55      5.41 o 
   5  -7   2       31.75       23.51      7.19 o 
   6  -7   2        0.31       -6.40     10.27 o 
   7  -7   2        3.94        5.16      7.63 o 
  -7  -6   2        0.13       -0.82      4.48 o 
  -6  -6   2       56.22       46.62      4.51 o 
  -5  -6   2       83.31       90.70      4.89 o 
  -4  -6   2       12.61       16.16      2.27 o 
  -3  -6   2        0.77        1.26      1.68 o 
  -2  -6   2      187.55      197.12      3.75 o 
  -1  -6   2      112.41      109.65      3.04 o 
   0  -6   2      401.84      462.98      8.50 o 
   1  -6   2       31.79       38.40      2.63 o 
   2  -6   2      113.40      114.27      5.57 o 
   3  -6   2      191.01      191.87      4.06 o 
   4  -6   2       74.33       69.49      5.85 o 
   5  -6   2       55.47       48.05      5.63 o 
   6  -6   2        8.56        3.94      4.65 o 
   7  -6   2        7.39       13.34      5.58 o 
  -7  -5   2        1.39        4.19      4.34 o 
  -6  -5   2        7.13        5.42      3.13 o 
  -5  -5   2       39.65       40.64      5.85 o 
  -4  -5   2        7.81        8.06      2.10 o 
  -3  -5   2       14.94       17.86      2.06 o 
  -2  -5   2       54.42       53.01      2.79 o 
  -1  -5   2      138.23      123.21      2.98 o 
   0  -5   2      840.91      902.93     10.44 o 
   1  -5   2      677.82      683.20      7.00 o 
   2  -5   2       26.63       30.04      2.63 o 
   3  -5   2      124.85      131.18      5.96 o 
   4  -5   2       68.64       70.48      5.48 o 
   5  -5   2        7.64       12.59      4.39 o 
   6  -5   2        3.46        1.86      4.23 o 
   7  -5   2        2.07       -0.58      4.53 o 
  -7  -4   2        0.46       -3.14      3.14 o 
  -6  -4   2       15.80       14.63      3.43 o 
  -5  -4   2        0.47       -2.22      2.22 o 
  -4  -4   2      150.25      159.33      5.26 o 
  -3  -4   2        5.23        3.32      1.94 o 
  -2  -4   2        9.10        7.30      1.93 o 
  -1  -4   2       72.21       73.12      2.86 o 
   0  -4   2       39.83       35.61      2.13 o 
   1  -4   2      591.71      643.90     10.51 o 
   2  -4   2       83.32       81.24     14.68 o 
   3  -4   2       40.89       41.10      4.92 o 
   4  -4   2       48.67       53.39      4.89 o 
   5  -4   2      100.58       97.20      7.63 o 
   6  -4   2        0.45        0.16      4.09 o 
   7  -4   2        4.58       -4.27      4.27 o 
  -7  -3   2       10.99       10.74      8.07 o 
  -6  -3   2       17.14       17.33      2.81 o 
  -5  -3   2        4.98        5.81      2.65 o 
  -4  -3   2      116.82      120.52      4.04 o 
  -3  -3   2      227.10      225.87      4.68 o 
  -2  -3   2       67.55       74.72      2.81 o 
  -1  -3   2       52.50       48.69      3.05 o 
   0  -3   2     1767.86     1658.22     27.08 o 
   1  -3   2      385.48      410.49      7.59 o 
   2  -3   2       37.63       37.62      4.22 o 
   3  -3   2      117.98      108.36      5.00 o 
   4  -3   2       45.38       35.09      4.19 o 
   5  -3   2        9.00       11.11      3.90 o 
   6  -3   2        1.02        2.39      3.87 o 
   7  -3   2       11.75        2.06      4.44 o 
  -8  -2   2        0.66        2.20      6.75 o 
  -7  -2   2       30.96       41.72      5.32 o 
  -6  -2   2       43.25       43.73      3.40 o 
  -5  -2   2       34.72       40.49      2.93 o 
  -4  -2   2      267.24      269.30      4.80 o 
  -3  -2   2      206.15      227.29      4.65 o 
  -2  -2   2      416.99      431.25      6.08 o 
  -1  -2   2     1500.22     1466.77     14.52 o 
   0  -2   2     3528.47     3538.83     33.05 o 
   1  -2   2     1504.89     1463.61     18.66 o 
   2  -2   2      700.43      687.10     10.74 o 
   3  -2   2      564.69      587.73      8.63 o 
   4  -2   2       48.41       43.41      3.48 o 
   5  -2   2       25.26       23.67      3.42 o 
   6  -2   2       22.35       21.92      5.14 o 
   7  -2   2        2.15        0.84      4.30 o 
  -8  -1   2        8.54       18.49      7.26 o 
  -7  -1   2        8.11       11.04      3.00 o 
  -6  -1   2       74.40       86.67      7.14 o 
  -5  -1   2        4.95        7.61      2.30 o 
  -4  -1   2      108.43      106.99      3.32 o 
  -3  -1   2      132.99      152.27      4.20 o 
  -2  -1   2      158.57      174.58      3.50 o 
  -1  -1   2     1670.65     1684.36     20.54 o 
   0  -1   2      545.05      520.24      6.24 o 
   1  -1   2      894.00      847.54      9.09 o 
   2  -1   2      565.60      597.88      7.88 o 
   3  -1   2       57.20       65.24      3.28 o 
   4  -1   2       54.16       61.27      3.67 o 
   5  -1   2       54.34       64.16      4.19 o 
   6  -1   2        0.04       -2.53      2.98 o 
   7  -1   2        9.12        8.37      3.76 o 
  -8   0   2        3.11        2.04      4.51 o 
  -7   0   2       46.91       50.47      4.67 o 
  -6   0   2       14.57       12.89      4.42 o 
  -5   0   2     1070.24     1105.63     14.55 o 
  -4   0   2       18.12       20.09      2.47 o 
  -3   0   2        1.82        0.40      1.76 o 
  -2   0   2       19.56       22.66      1.88 o 
  -1   0   2     5838.88     5670.37     45.87 o 
   0   0   2      221.15      228.45      4.23 o 
   1   0   2     5110.56     4989.60     46.48 o 
   2   0   2      401.09      458.17      6.39 o 
   3   0   2      307.18      323.86      5.72 o 
   4   0   2       39.18       43.10      4.73 o 
   5   0   2       17.04       15.55      2.98 o 
   6   0   2        1.90        1.25      3.27 o 
   7   0   2       35.77       36.99      4.41 o 
  -8   1   2        8.56       33.52     15.63 o 
  -7   1   2        8.09        7.14      8.51 o 
  -6   1   2       74.31       89.66      5.03 o 
  -5   1   2        4.96       -0.28      3.22 o 
  -4   1   2      108.74      106.34     11.52 o 
  -3   1   2      133.12      144.53      4.92 o 
  -2   1   2      158.95      169.20      3.72 o 
  -1   1   2     1670.80     1708.76     16.90 o 
   0   1   2      543.33      524.90      5.19 o 
   1   1   2      893.73      845.55     10.06 o 
   2   1   2      565.42      596.97      7.38 o 
   3   1   2       57.13       63.77      3.10 o 
   4   1   2       54.22       56.93      3.28 o 
   5   1   2       54.42       57.25      3.77 o 
   6   1   2        0.04        1.46      2.88 o 
   7   1   2        9.11        8.44      7.41 o 
  -8   2   2        0.67        8.97      7.37 o 
  -7   2   2       30.93       40.79      3.85 o 
  -6   2   2       43.33       40.92      5.12 o 
  -5   2   2       34.85       33.51      4.49 o 
  -4   2   2      267.06      259.71      7.45 o 
  -3   2   2      206.32      222.01      6.24 o 
  -2   2   2      417.55      426.79      5.91 o 
  -1   2   2     1501.27     1459.58     12.79 o 
   0   2   2     3528.19     3484.65     28.62 o 
   1   2   2     1505.35     1478.73     15.15 o 
   2   2   2      700.81      701.57      7.20 o 
   3   2   2      564.17      574.15      7.69 o 
   4   2   2       48.52       44.88      2.87 o 
   5   2   2       25.26       28.66      3.03 o 
   6   2   2       22.29       24.14      3.28 o 
   7   2   2        2.15       10.22      5.61 o 
  -7   3   2       11.00       17.04      4.24 o 
  -6   3   2       17.13       17.65      3.68 o 
  -5   3   2        4.99        3.68      2.44 o 
  -4   3   2      116.79      115.35      4.18 o 
  -3   3   2      227.35      231.20      4.79 o 
  -2   3   2       67.69       74.25      2.91 o 
  -1   3   2       52.60       47.49      2.33 o 
   0   3   2     1768.15     1625.86     14.20 o 
   1   3   2      385.49      402.02      5.67 o 
   2   3   2       37.68       41.06      1.37 o 
   3   3   2      118.19      113.14      2.95 o 
   4   3   2       45.36       39.87      2.44 o 
   5   3   2        8.99       11.23      2.28 o 
   6   3   2        1.04       -0.31      3.83 o 
   7   3   2       11.77       11.18      4.96 o 
  -7   4   2        0.46        2.24      3.99 o 
  -6   4   2       15.84       23.63      5.39 o 
  -5   4   2        0.47       -0.55      4.11 o 
  -4   4   2      150.23      162.30      4.97 o 
  -3   4   2        5.20        4.95      2.17 o 
  -2   4   2        9.18       10.12      2.16 o 
  -1   4   2       72.33       67.41      2.88 o 
   0   4   2       39.82       43.60      2.33 o 
   1   4   2      591.36      622.77      7.87 o 
   2   4   2       83.38       76.63      2.60 o 
   3   4   2       40.91       39.29      1.94 o 
   4   4   2       48.66       54.47      2.52 o 
   5   4   2      100.57      101.13      4.64 o 
   6   4   2        0.46        3.54      6.57 o 
   7   4   2        4.58        4.52      7.12 o 
  -7   5   2        1.39        0.00      6.09 o 
  -6   5   2        7.17       -1.11      3.76 o 
  -5   5   2       39.64       39.31      4.53 o 
  -4   5   2        7.84        6.35      3.14 o 
  -3   5   2       15.04       16.32      3.19 o 
  -2   5   2       54.44       56.38      5.61 o 
  -1   5   2      138.01      121.53      4.71 o 
   0   5   2      841.65      898.86     10.57 o 
   1   5   2      677.24      678.49      8.52 o 
   2   5   2       26.80       30.18      1.94 o 
   3   5   2      124.86      126.88      6.14 o 
   4   5   2       68.76       69.35      4.31 o 
   5   5   2        7.68        6.78      4.43 o 
   6   5   2        3.47        7.39      4.70 o 
   7   5   2        2.07        9.39      6.60 o 
  -7   6   2        0.12        2.94      6.53 o 
  -6   6   2       56.22       46.78      8.07 o 
  -5   6   2       83.37       69.65      5.60 o 
  -4   6   2       12.56       11.77      3.58 o 
  -3   6   2        0.76       -2.78      3.52 o 
  -2   6   2      187.36      198.22      6.12 o 
  -1   6   2      112.12      113.03      5.07 o 
   0   6   2      401.47      474.79     13.77 o 
   1   6   2       31.73       37.11      2.53 o 
   2   6   2      113.34      119.48      5.78 o 
   3   6   2      191.02      188.05      7.42 o 
   4   6   2       74.39       67.86      6.14 o 
   5   6   2       55.40       59.18      6.32 o 
   6   6   2        8.60       12.12      8.00 o 
   7   6   2        7.36        4.85      5.41 o 
  -7   7   2        1.91        5.72      6.60 o 
  -6   7   2        1.12       -3.50      7.41 o 
  -5   7   2       25.09       26.76      4.60 o 
  -4   7   2       16.68       20.56      4.20 o 
  -3   7   2        6.93        6.21      3.43 o 
  -2   7   2       52.76       59.20      4.68 o 
  -1   7   2      166.59      165.27      6.07 o 
   0   7   2       23.75       18.83      3.69 o 
   1   7   2      395.82      401.75     12.94 o 
   2   7   2      198.19      196.32      7.32 o 
   3   7   2       64.97       74.17     11.30 o 
   4   7   2       42.77       48.90      9.17 o 
   5   7   2       31.77       24.53      5.44 o 
   6   7   2        0.30       -4.16      4.83 o 
   7   7   2        3.94        2.48      7.48 o 
  -7   8   2        3.73       -2.35      6.16 o 
  -6   8   2        4.41       -2.49      6.31 o 
  -5   8   2       14.25       10.95      4.53 o 
  -4   8   2       57.78       51.93      5.57 o 
  -3   8   2       76.44       82.23      5.91 o 
  -2   8   2       62.57       63.97      5.20 o 
  -1   8   2       12.92       16.85      3.62 o 
   0   8   2      107.45      111.59      5.91 o 
   1   8   2      224.60      216.82      4.88 o 
   2   8   2      159.94      145.07      8.07 o 
   3   8   2      267.11      259.73      9.27 o 
   4   8   2        9.73       14.27      6.27 o 
   5   8   2       15.40       20.82      7.96 o 
   6   8   2        1.63       -0.38      5.19 o 
  -6   9   2        1.23       -1.61      6.53 o 
  -5   9   2        3.63        3.70      6.49 o 
  -4   9   2       93.22       90.78      6.61 o 
  -3   9   2        5.34        6.18      4.11 o 
  -2   9   2       15.98       12.23      4.26 o 
  -1   9   2       38.84       46.55      8.62 o 
   0   9   2       61.42       54.08      5.09 o 
   1   9   2      197.79      184.44      4.76 o 
   2   9   2      180.01      190.28      8.12 o 
   3   9   2      180.43      163.52     11.74 o 
   4   9   2        2.51       -2.16      4.34 o 
   5   9   2       15.88        8.97      6.20 o 
   6   9   2        1.90       -4.93      5.18 o 
  -6  10   2        3.71        4.84      6.68 o 
  -5  10   2       21.19       26.53     12.40 o 
  -4  10   2       60.78       59.79      6.13 o 
  -3  10   2       47.74       57.58      8.59 o 
  -2  10   2      106.58      112.29      6.90 o 
  -1  10   2       15.83       17.26      6.24 o 
   0  10   2      154.92      155.09      7.45 o 
   1  10   2       45.82       43.78      3.29 o 
   2  10   2       62.13       50.64      6.08 o 
   3  10   2       72.15       80.88      7.12 o 
   4  10   2       55.79       52.22      7.01 o 
   5  10   2        0.33       -4.91      4.91 o 
   6  10   2        0.05       -2.10      5.67 o 
  -6  11   2       12.02       19.45      7.93 o 
  -5  11   2        6.04        6.80      5.17 o 
  -4  11   2        4.55       -0.47      4.29 o 
  -3  11   2       18.52       22.71      4.83 o 
  -2  11   2       94.07       88.00      7.74 o 
  -1  11   2       63.52       60.55      7.56 o 
   0  11   2      317.17      315.49     10.17 o 
   1  11   2       25.81       25.84      3.07 o 
   2  11   2      172.04      152.78      9.87 o 
   3  11   2       71.15       72.78      7.17 o 
   4  11   2        9.26       10.96      5.57 o 
   5  11   2       14.92       10.16      9.69 o 
   6  11   2        4.62        4.10      6.06 o 
  -5  12   2        3.87        1.47      6.68 o 
  -4  12   2        5.34       10.69      6.71 o 
  -3  12   2       20.92       17.85      5.00 o 
  -2  12   2       28.65       32.44      5.30 o 
  -1  12   2       15.54       11.94      4.61 o 
   0  12   2      108.71       94.98      7.04 o 
   1  12   2        7.15        6.81      2.75 o 
   2  12   2        4.97        5.31      4.74 o 
   3  12   2       17.34       12.79      5.35 o 
   4  12   2        7.16        1.84      5.98 o 
   5  12   2        4.00        6.30      6.12 o 
  -5  13   2        8.59        8.37      7.34 o 
  -4  13   2       11.77       18.73      5.27 o 
  -3  13   2        7.14       14.66      4.88 o 
  -2  13   2       38.15       32.19      8.33 o 
  -1  13   2       46.67       49.86      5.91 o 
   0  13   2       19.65       24.52      4.67 o 
   1  13   2        2.71        8.67      4.70 o 
   2  13   2       15.62       15.65      5.26 o 
   3  13   2        3.07       -2.23      4.88 o 
   4  13   2        4.52        6.12      6.38 o 
   5  13   2        7.55       11.32      6.40 o 
  -5  14   2       12.39       13.21      8.22 o 
  -4  14   2       18.83       28.10      5.96 o 
  -3  14   2        0.63        8.89      7.78 o 
  -2  14   2       17.18       11.07      4.99 o 
  -1  14   2        5.03        8.09      7.08 o 
   0  14   2       28.35       31.82      5.02 o 
   1  14   2        9.73       16.96      5.25 o 
   2  14   2        8.37       16.75      5.69 o 
   3  14   2       18.28       23.85      6.26 o 
   4  14   2        2.01        9.12      5.94 o 
  -4  15   2        0.12        5.36      7.63 o 
  -3  15   2        8.32       16.55      5.25 o 
  -2  15   2        3.13        9.59     10.46 o 
  -1  15   2       13.77       29.45      5.59 o 
   0  15   2        4.85       16.67      5.16 o 
   1  15   2        8.14       11.22      6.05 o 
   2  15   2        3.48       13.69      5.66 o 
   3  15   2        0.85       12.13     10.71 o 
   4  15   2        7.62        8.48      6.28 o 
  -3  16   2        3.61       14.60      7.93 o 
  -2  16   2        8.62       15.26      5.21 o 
  -1  16   2        4.82       23.50      5.65 o 
   0  16   2        8.31       21.17      5.51 o 
   1  16   2        9.11       11.24      5.52 o 
   2  16   2       14.66       23.00      9.58 o 
   3  16   2       14.09       13.16      6.47 o 
  -2  17   2        3.79       15.36      5.38 o 
  -1  17   2        8.45       15.70      5.66 o 
   0  17   2        7.88       10.65      7.34 o 
   1  17   2        2.34       16.20      5.89 o 
   2  17   2       19.71       38.43      7.05 o 
  -2 -17   3        7.21       -5.80      9.69 o 
  -1 -17   3        0.36       21.72      8.15 o 
   0 -17   3        0.44       21.87      9.61 o 
   1 -17   3        0.42        5.44      5.43 o 
  -3 -16   3        3.74       -8.59      8.95 o 
  -2 -16   3        0.57        3.78     17.17 o 
  -1 -16   3        3.55        8.54     19.04 o 
   0 -16   3        2.39       15.19      9.17 o 
   1 -16   3        6.58        8.85      5.30 o 
   2 -16   3        4.78        5.44      5.58 o 
  -4 -15   3        0.71       -1.02      8.33 o 
  -3 -15   3       10.33        3.41      8.59 o 
  -2 -15   3        1.87        3.54     16.88 o 
  -1 -15   3       19.66       23.98     14.24 o 
   0 -15   3        7.27        6.25      4.66 o 
   1 -15   3       24.87       29.16      5.69 o 
   2 -15   3        2.86        3.66      6.27 o 
   3 -15   3        4.37        6.67      8.73 o 
  -4 -14   3       11.50       -0.54      5.54 o 
  -3 -14   3        2.10        3.82      3.56 o 
  -2 -14   3       42.06       47.27     14.71 o 
  -1 -14   3       21.47       28.53     15.56 o 
   0 -14   3        0.08       -3.85      5.06 o 
   1 -14   3        4.70        9.15      4.94 o 
   2 -14   3        1.91        2.66      5.28 o 
   3 -14   3        3.46       -4.48      5.26 o 
   4 -14   3       12.90       14.41      6.26 o 
  -5 -13   3        9.59       -0.07      5.78 o 
  -4 -13   3        0.20        2.70      4.17 o 
  -3 -13   3       10.31        6.19      3.51 o 
  -2 -13   3       51.19       42.60      4.99 o 
  -1 -13   3        7.55       10.15      3.28 o 
   0 -13   3        7.21        7.95      4.77 o 
   1 -13   3       12.11       16.74      4.82 o 
   2 -13   3        1.59       -5.22      6.49 o 
   3 -13   3       11.87       10.83      5.76 o 
   4 -13   3        0.44        1.44      5.50 o 
   5 -13   3        1.81        0.42      6.52 o 
  -5 -12   3        5.86       -3.78      5.26 o 
  -4 -12   3        5.90        8.11      3.54 o 
  -3 -12   3       14.09        8.91      3.48 o 
  -2 -12   3       73.33       74.62      5.38 o 
  -1 -12   3       18.70       12.17      3.34 o 
   0 -12   3       28.48       25.83      3.87 o 
   1 -12   3       22.83       27.75      5.29 o 
   2 -12   3       23.32       28.16      5.74 o 
   3 -12   3        7.02        6.27      5.11 o 
   4 -12   3        1.54       -2.63      4.99 o 
   5 -12   3       13.87       14.86      6.58 o 
  -6 -11   3        4.08        2.78      5.50 o 
  -5 -11   3        1.13        0.54      3.44 o 
  -4 -11   3       23.75       25.68      6.89 o 
  -3 -11   3       76.68       75.60      4.95 o 
  -2 -11   3        7.81        3.76      2.43 o 
  -1 -11   3      140.79      132.11      5.05 o 
   0 -11   3       57.35       59.64      4.32 o 
   1 -11   3        4.10        4.88      3.18 o 
   2 -11   3       23.73       17.08      5.04 o 
   3 -11   3       52.43       57.17      6.71 o 
   4 -11   3        4.16        7.57      5.29 o 
   5 -11   3        0.03       -4.87      4.87 o 
  -6 -10   3        2.38       -2.65      5.28 o 
  -5 -10   3       21.70       20.87      4.05 o 
  -4 -10   3       88.29       84.18      5.24 o 
  -3 -10   3       20.34       20.21      3.43 o 
  -2 -10   3       62.92       64.83      3.34 o 
  -1 -10   3      156.37      160.84      5.15 o 
   0 -10   3       77.74       70.21      4.29 o 
   1 -10   3      148.85      145.31      7.69 o 
   2 -10   3       25.56       31.38      5.21 o 
   3 -10   3       73.20       76.61      7.08 o 
   4 -10   3        6.58       -1.08      5.17 o 
   5 -10   3       10.44        4.17      5.47 o 
   6 -10   3        0.84       -5.76      5.76 o 
  -6  -9   3        9.62        6.10      3.79 o 
  -5  -9   3       89.68       93.76      5.66 o 
  -4  -9   3        2.39        1.38      2.98 o 
  -3  -9   3        8.18       10.17      2.22 o 
  -2  -9   3       64.11       64.03      3.24 o 
  -1  -9   3       81.54       80.14      3.99 o 
   0  -9   3       25.75       31.51      3.29 o 
   1  -9   3       39.01       43.90      3.52 o 
   2  -9   3       49.90       56.90      5.77 o 
   3  -9   3       40.29       34.63      5.53 o 
   4  -9   3       13.42        8.62      7.93 o 
   5  -9   3        3.28       -0.30      4.89 o 
   6  -9   3        7.53        5.96      9.36 o 
  -7  -8   3        3.62       -2.35      7.71 o 
  -6  -8   3       12.50       14.72      4.05 o 
  -5  -8   3        7.56       11.12      3.42 o 
  -4  -8   3       14.34       11.03      3.14 o 
  -3  -8   3      187.47      168.95      4.20 o 
  -2  -8   3      104.93      104.13      3.43 o 
  -1  -8   3        5.76        1.82      2.87 o 
   0  -8   3       77.21       76.60      3.85 o 
   1  -8   3       45.79       44.15      3.20 o 
   2  -8   3      136.11      133.37      6.79 o 
   3  -8   3       40.99       53.25      5.83 o 
   4  -8   3       27.94       20.65      5.17 o 
   5  -8   3        5.07        5.52      4.77 o 
   6  -8   3        5.86       -3.06     11.41 o 
  -7  -7   3        4.79        5.58      5.06 o 
  -6  -7   3        5.62        3.53      4.04 o 
  -5  -7   3       17.51       21.67      4.35 o 
  -4  -7   3       12.65       14.05      2.81 o 
  -3  -7   3       43.41       46.02      3.84 o 
  -2  -7   3       16.59       10.19      2.07 o 
  -1  -7   3       74.15       79.12      3.49 o 
   0  -7   3      121.19      126.11      4.02 o 
   1  -7   3      105.95      106.89      3.90 o 
   2  -7   3      193.43      207.30      7.67 o 
   3  -7   3      177.46      174.39      7.73 o 
   4  -7   3       52.11       44.50      5.64 o 
   5  -7   3       13.17        7.07      5.91 o 
   6  -7   3        2.37        3.29      5.01 o 
  -7  -6   3        3.47        4.91      4.42 o 
  -6  -6   3       34.15       31.56      4.19 o 
  -5  -6   3       46.73       51.37      5.00 o 
  -4  -6   3       17.17       17.07      2.56 o 
  -3  -6   3       37.54       38.91      3.15 o 
  -2  -6   3       46.30       52.23      2.71 o 
  -1  -6   3       95.37       81.53      3.37 o 
   0  -6   3      686.34      713.36      9.33 o 
   1  -6   3       93.16      104.02      3.35 o 
   2  -6   3       98.76      100.54      7.67 o 
   3  -6   3       14.46        6.82      3.88 o 
   4  -6   3       59.43       55.87      5.69 o 
   5  -6   3       34.76       35.83      5.53 o 
   6  -6   3       10.35       14.17      7.37 o 
   7  -6   3        5.17        5.37      5.17 o 
  -7  -5   3        8.17       17.40      4.67 o 
  -6  -5   3        4.52        7.79      4.66 o 
  -5  -5   3        0.26        2.70      2.48 o 
  -4  -5   3        8.81        9.09      2.57 o 
  -3  -5   3       96.82       91.11      4.23 o 
  -2  -5   3       85.41       75.37      4.09 o 
  -1  -5   3      487.85      541.73      9.56 o 
   0  -5   3      760.40      757.79      9.92 o 
   1  -5   3      258.34      275.45      7.21 o 
   2  -5   3      207.22      207.57      6.98 o 
   3  -5   3        7.89       10.15      3.69 o 
   4  -5   3       76.33       78.39      6.02 o 
   5  -5   3        5.16       -1.16      4.02 o 
   6  -5   3        2.99        7.67      4.45 o 
   7  -5   3        9.61        8.65      5.31 o 
  -7  -4   3        0.94        5.76      4.17 o 
  -6  -4   3        7.19        3.67      9.39 o 
  -5  -4   3        0.68       -2.60      2.60 o 
  -4  -4   3       60.36       59.10      3.63 o 
  -3  -4   3      196.90      191.15      4.74 o 
  -2  -4   3       42.15       34.03      3.29 o 
  -1  -4   3       70.90       69.54      5.54 o 
   0  -4   3      250.11      269.83     10.27 o 
   1  -4   3      830.62      851.91     13.18 o 
   2  -4   3       42.96       51.63      4.25 o 
   3  -4   3      244.47      234.40      7.29 o 
   4  -4   3       62.73       60.31      5.34 o 
   5  -4   3       36.02       34.58      4.97 o 
   6  -4   3        6.03        5.57      4.47 o 
   7  -4   3        7.75        3.54      4.94 o 
  -7  -3   3       15.73       22.52      4.85 o 
  -6  -3   3       39.86       33.43      4.53 o 
  -5  -3   3       80.14       76.99      5.13 o 
  -4  -3   3       69.11       59.71      4.34 o 
  -3  -3   3       70.86       81.88      5.28 o 
  -2  -3   3      352.17      343.86      9.80 o 
  -1  -3   3      359.34      373.08      6.35 o 
   0  -3   3       83.70       79.07      4.12 o 
   1  -3   3      407.55      419.83      8.18 o 
   2  -3   3      660.69      695.36     11.67 o 
   3  -3   3      298.32      282.54     11.19 o 
   4  -3   3       37.69       44.36      4.71 o 
   5  -3   3        3.54       -2.96      3.33 o 
   6  -3   3        5.32        7.68      4.21 o 
   7  -3   3       12.21       11.98      5.17 o 
  -8  -2   3        0.01        9.82      4.96 o 
  -7  -2   3       19.59       24.29      7.12 o 
  -6  -2   3        1.10       -1.72      2.75 o 
  -5  -2   3       25.02       24.33      3.08 o 
  -4  -2   3       38.09       36.44      2.90 o 
  -3  -2   3      385.16      381.87      5.96 o 
  -2  -2   3     1047.19     1003.92     14.19 o 
  -1  -2   3     1147.50     1142.35     15.34 o 
   0  -2   3      428.30      424.26      7.85 o 
   1  -2   3      348.52      366.09      6.30 o 
   2  -2   3      515.15      528.79      9.47 o 
   3  -2   3      122.20      120.85      5.12 o 
   4  -2   3      126.67      120.13      4.86 o 
   5  -2   3       10.51        2.03      3.82 o 
   6  -2   3       39.59       38.00      8.26 o 
   7  -2   3       13.18        1.13      4.61 o 
  -8  -1   3        1.37        1.88      8.81 o 
  -7  -1   3        0.67       -3.33      3.38 o 
  -6  -1   3        6.93        5.41      3.06 o 
  -5  -1   3       61.91       66.81      3.99 o 
  -4  -1   3       15.67       20.36      2.56 o 
  -3  -1   3       68.88       79.43      3.10 o 
  -2  -1   3     1827.47     1851.26     18.71 o 
  -1  -1   3     2483.44     2428.90     29.59 o 
   0  -1   3     3052.15     3070.69     35.78 o 
   1  -1   3     1390.11     1431.23     24.22 o 
   2  -1   3     1210.97     1299.74     14.60 o 
   3  -1   3       33.90       36.82      3.00 o 
   4  -1   3      110.17      110.45      4.57 o 
   5  -1   3        9.61        7.49      2.98 o 
   6  -1   3       25.46       25.94      3.91 o 
   7  -1   3        4.30        6.97      5.80 o 
  -8   0   3        4.54       19.37      6.24 o 
  -7   0   3       62.84       71.59      5.19 o 
  -6   0   3        9.77        5.52      3.15 o 
  -5   0   3      469.77      443.66      8.68 o 
  -4   0   3        0.15       -1.28      2.04 o 
  -3   0   3      130.65      124.63      3.99 o 
  -2   0   3      286.46      260.98      5.80 o 
  -1   0   3      299.42      278.04      3.54 o 
   0   0   3       41.25       45.38      6.03 o 
   1   0   3      261.29      287.43      4.90 o 
   2   0   3      229.60      255.11      4.93 o 
   3   0   3       54.03       58.38      3.16 o 
   4   0   3      157.47      158.69      4.95 o 
   5   0   3       54.95       57.05      4.07 o 
   6   0   3       11.40       14.07      3.32 o 
   7   0   3        2.12       -6.60      6.60 o 
  -7   1   3        0.67       -1.52      3.26 o 
  -6   1   3        6.95        7.60      3.09 o 
  -5   1   3       61.81       68.86      4.15 o 
  -4   1   3       15.68       19.83      2.56 o 
  -3   1   3       69.02       74.27      3.17 o 
  -2   1   3     1828.07     1843.94     16.30 o 
  -1   1   3     2480.94     2498.97     24.21 o 
   0   1   3     3051.80     3029.65     25.28 o 
   1   1   3     1391.40     1423.98     12.95 o 
   2   1   3     1211.35     1287.18     14.11 o 
   3   1   3       33.80       36.78      2.80 o 
   4   1   3      110.20      108.11      4.30 o 
   5   1   3        9.63       10.79      2.90 o 
   6   1   3       25.46       27.79      3.69 o 
   7   1   3        4.30       11.11      8.18 o 
  -8   2   3        0.01       -1.96      4.62 o 
  -7   2   3       19.54       17.83      3.92 o 
  -6   2   3        1.12        2.20      2.92 o 
  -5   2   3       25.00       20.44      3.31 o 
  -4   2   3       38.13       34.92      3.06 o 
  -3   2   3      385.03      369.08     10.32 o 
  -2   2   3     1048.73      995.47      8.42 o 
  -1   2   3     1147.70     1132.22     12.46 o 
   0   2   3      428.31      423.85      4.93 o 
   1   2   3      348.47      364.40      4.48 o 
   2   2   3      514.56      542.24      6.27 o 
   3   2   3      122.14      123.46      3.27 o 
   4   2   3      126.53      121.79      4.16 o 
   5   2   3       10.51        8.55      2.43 o 
   6   2   3       39.50       51.72     18.20 o 
   7   2   3       13.22       15.65      5.36 o 
  -7   3   3       15.70       23.56      7.71 o 
  -6   3   3       39.83       35.63      4.81 o 
  -5   3   3       80.11       82.20      3.87 o 
  -4   3   3       68.99       70.19      3.13 o 
  -3   3   3       71.04       80.02      2.78 o 
  -2   3   3      351.77      346.19      5.74 o 
  -1   3   3      359.10      369.08      4.56 o 
   0   3   3       83.80       84.69      2.41 o 
   1   3   3      407.41      416.79      8.98 o 
   2   3   3      661.36      690.30      9.03 o 
   3   3   3      298.74      293.19      4.56 o 
   4   3   3       37.64       37.71      2.92 o 
   5   3   3        3.54        0.56      2.18 o 
   6   3   3        5.32        4.01      7.48 o 
   7   3   3       12.27       15.07      5.36 o 
  -7   4   3        0.95        7.10      7.01 o 
  -6   4   3        7.25       10.11      3.03 o 
  -5   4   3        0.67        1.63      2.66 o 
  -4   4   3       60.34       62.30      3.63 o 
  -3   4   3      197.07      185.12      4.57 o 
  -2   4   3       42.38       39.21      2.22 o 
  -1   4   3       71.07       67.87      2.40 o 
   0   4   3      249.95      280.96      4.06 o 
   1   4   3      830.79      822.22     10.10 o 
   2   4   3       43.17       51.99      2.88 o 
   3   4   3      244.75      232.02      7.82 o 
   4   4   3       62.52       61.05      2.78 o 
   5   4   3       36.05       46.47      5.73 o 
   6   4   3        6.07        3.45      4.77 o 
   7   4   3        7.78        8.47      5.47 o 
  -7   5   3        8.18        7.78      4.41 o 
  -6   5   3        4.50        7.84      3.07 o 
  -5   5   3        0.27        0.53      3.09 o 
  -4   5   3        8.83        9.15      3.02 o 
  -3   5   3       96.81       97.20      3.93 o 
  -2   5   3       85.60       73.71      2.85 o 
  -1   5   3      487.14      534.16      6.50 o 
   0   5   3      761.05      766.63     10.06 o 
   1   5   3      258.18      275.92      6.57 o 
   2   5   3      207.38      210.52      8.85 o 
   3   5   3        7.92        9.97      2.11 o 
   4   5   3       76.11       75.90      4.46 o 
   5   5   3        5.17        4.94      4.51 o 
   6   5   3        2.99       -3.95      4.55 o 
   7   5   3        9.63       11.92      5.79 o 
  -7   6   3        3.45        7.24      4.62 o 
  -6   6   3       34.13       35.15      7.34 o 
  -5   6   3       46.74       51.13      5.58 o 
  -4   6   3       17.19       23.83      3.92 o 
  -3   6   3       37.51       33.57      3.88 o 
  -2   6   3       46.22       50.19      3.86 o 
  -1   6   3       95.46       92.39      6.43 o 
   0   6   3      686.14      720.55      9.47 o 
   1   6   3       92.80      106.05      4.31 o 
   2   6   3       98.89       96.05      3.53 o 
   3   6   3       14.55       14.45      1.90 o 
   4   6   3       59.35       67.05      6.28 o 
   5   6   3       34.81       32.08      5.81 o 
   6   6   3       10.34        7.87     12.29 o 
   7   6   3        5.19       -5.54      5.54 o 
  -7   7   3        4.79        9.75      7.37 o 
  -6   7   3        5.64       -1.61      5.80 o 
  -5   7   3       17.53       13.70      4.28 o 
  -4   7   3       12.65       12.23      3.99 o 
  -3   7   3       43.42       44.57      5.03 o 
  -2   7   3       16.59       13.85      3.45 o 
  -1   7   3       73.89       75.31      3.60 o 
   0   7   3      121.43      130.64      4.15 o 
   1   7   3      106.15      104.33      3.85 o 
   2   7   3      193.54      194.85      4.50 o 
   3   7   3      177.61      167.62      7.88 o 
   4   7   3       52.09       49.71      5.97 o 
   5   7   3       13.15        8.51      5.11 o 
   6   7   3        2.37       -5.81      6.24 o 
  -7   8   3        3.62       10.87      6.35 o 
  -6   8   3       12.44       10.86      6.38 o 
  -5   8   3        7.55        6.76      4.37 o 
  -4   8   3       14.41       14.85      4.25 o 
  -3   8   3      187.48      177.59      6.91 o 
  -2   8   3      105.24      100.70      7.08 o 
  -1   8   3        5.76        1.03      2.30 o 
   0   8   3       77.26       80.61      3.73 o 
   1   8   3       45.86       52.59      3.31 o 
   2   8   3      135.82      126.67      4.64 o 
   3   8   3       41.14       42.27      5.66 o 
   4   8   3       27.97       34.57     14.64 o 
   5   8   3        5.09        4.47      5.94 o 
   6   8   3        5.88        6.28      9.83 o 
  -6   9   3        9.58       16.58      6.90 o 
  -5   9   3       89.68       98.63     10.57 o 
  -4   9   3        2.41        3.67      4.04 o 
  -3   9   3        8.11        1.29      3.76 o 
  -2   9   3       64.11       63.89      5.29 o 
  -1   9   3       81.60       78.76      4.11 o 
   0   9   3       25.81       20.50      3.19 o 
   1   9   3       39.08       44.42      3.39 o 
   2   9   3       49.88       49.06      3.04 o 
   3   9   3       40.16       40.12      5.85 o 
   4   9   3       13.42       11.31      5.18 o 
   5   9   3        3.28       -2.90      4.95 o 
   6   9   3        7.52       13.54      7.60 o 
  -6  10   3        2.38        9.76      6.82 o 
  -5  10   3       21.64       21.13      7.48 o 
  -4  10   3       88.44       84.67      8.62 o 
  -3  10   3       20.35       17.68      4.30 o 
  -2  10   3       62.93       56.30     10.60 o 
  -1  10   3      156.09      159.35      5.40 o 
   0  10   3       77.75       77.48      4.51 o 
   1  10   3      148.86      140.65      5.08 o 
   2  10   3       25.47       17.64      5.17 o 
   3  10   3       73.19       76.23      7.27 o 
   4  10   3        6.59        4.00      5.24 o 
   5  10   3       10.39        5.04      5.43 o 
   6  10   3        0.84        1.72      9.39 o 
  -6  11   3        4.09       22.60      8.29 o 
  -5  11   3        1.12       13.58      6.97 o 
  -4  11   3       23.66       35.43     12.55 o 
  -3  11   3       76.78       82.35      6.36 o 
  -2  11   3        7.77        7.74      4.07 o 
  -1  11   3      140.82      132.59      5.12 o 
   0  11   3       57.39       53.88      3.86 o 
   1  11   3        4.12       -0.06      3.66 o 
   2  11   3       23.69       26.08      5.54 o 
   3  11   3       52.41       50.45      7.56 o 
   4  11   3        4.13       11.13      5.54 o 
   5  11   3        0.03       -1.66      5.70 o 
  -5  12   3        5.83        1.61      6.90 o 
  -4  12   3        5.92        3.30      6.16 o 
  -3  12   3       14.11       24.37      4.99 o 
  -2  12   3       73.30       64.93      6.07 o 
  -1  12   3       18.70       22.15      3.37 o 
   0  12   3       28.50       24.09      3.48 o 
   1  12   3       22.90       19.96      5.02 o 
   2  12   3       23.31       30.16      6.01 o 
   3  12   3        7.01        5.11      5.40 o 
   4  12   3        1.54       -0.61      8.22 o 
   5  12   3       13.88       10.44     11.23 o 
  -5  13   3        9.59       10.93      7.56 o 
  -4  13   3        0.20        3.16      6.24 o 
  -3  13   3       10.24       13.62      6.86 o 
  -2  13   3       51.26       55.15      6.86 o 
  -1  13   3        7.52       10.24      3.08 o 
   0  13   3        7.19        5.03      3.01 o 
   1  13   3       12.16       12.17      4.94 o 
   2  13   3        1.58       -4.77      4.77 o 
   3  13   3       11.91        8.58      6.64 o 
   4  13   3        0.45       -5.10      5.10 o 
   5  13   3        1.82        6.42      6.49 o 
  -4  14   3       11.50       23.04      8.37 o 
  -3  14   3        2.09       18.23      4.84 o 
  -2  14   3       42.10       56.29      4.58 o 
  -1  14   3       21.46       23.73      3.58 o 
   0  14   3        0.08       -2.65      5.47 o 
   1  14   3        4.70       13.15      5.17 o 
   2  14   3        1.91        5.75      5.28 o 
   3  14   3        3.45        8.48      6.00 o 
   4  14   3       12.93       10.16     10.93 o 
  -4  15   3        0.70        0.88      7.19 o 
  -3  15   3       10.34       15.56      7.63 o 
  -2  15   3        1.87       10.87      3.28 o 
  -1  15   3       19.70       25.54      3.84 o 
   0  15   3        7.26       14.33      5.02 o 
   1  15   3       24.83       22.06      5.82 o 
   2  15   3        2.85        4.83      6.93 o 
   3  15   3        4.39        9.42      5.85 o 
  -3  16   3        3.75       16.07      4.58 o 
  -2  16   3        0.56       13.55      4.85 o 
  -1  16   3        3.57       10.29      6.20 o 
   0  16   3        2.38        4.73      4.94 o 
   1  16   3        6.56       23.16      5.96 o 
   2  16   3        4.77       14.79      5.89 o 
  -2  17   3        7.20       15.56      8.51 o 
  -1  17   3        0.36       21.61      5.52 o 
   0  17   3        0.45        8.67      5.31 o 
   1  17   3        0.42        8.55      5.46 o 
  -1 -17   4        1.58       14.68      8.22 o 
   0 -17   4        2.90       20.33      9.76 o 
  -3 -16   4       20.73       10.05      9.83 o 
  -2 -16   4        8.03        7.16     13.80 o 
  -1 -16   4        6.45       14.60      8.22 o 
   0 -16   4       11.56       21.13      9.91 o 
   1 -16   4        9.57       14.38      5.73 o 
   2 -16   4        5.80        8.67      8.29 o 
  -3 -15   4        2.51       -0.10      4.62 o 
  -2 -15   4        5.04        5.51     15.41 o 
  -1 -15   4        0.28       13.14      7.78 o 
   0 -15   4       10.44       23.36      5.14 o 
   1 -15   4        5.15        4.84      8.33 o 
   2 -15   4        0.28       -4.68      5.33 o 
   3 -15   4        7.91       17.51      6.19 o 
  -4 -14   4        8.01        5.30      4.62 o 
  -3 -14   4        8.44       20.31     12.70 o 
  -2 -14   4       25.20       33.31     14.64 o 
  -1 -14   4       11.22       12.21     10.49 o 
   0 -14   4        7.11        7.74      5.50 o 
   1 -14   4       20.81       24.67      5.62 o 
   2 -14   4        6.24        6.63      6.46 o 
   3 -14   4        2.74        8.53      5.97 o 
   4 -14   4        1.81       -4.91     11.15 o 
  -5 -13   4       13.14       17.98      9.39 o 
  -4 -13   4        0.12        1.22      8.18 o 
  -3 -13   4        0.66        9.15      5.28 o 
  -2 -13   4        2.92        0.21      5.72 o 
  -1 -13   4       54.49       49.38      6.11 o 
   0 -13   4       14.13       11.51      4.52 o 
   1 -13   4        9.29        6.29      5.76 o 
   2 -13   4        8.43       11.57      5.29 o 
   3 -13   4       11.39       14.31      5.97 o 
   4 -13   4       23.22       19.73     12.55 o 
  -5 -12   4        2.42       10.87      4.59 o 
  -4 -12   4        8.36        4.57      3.98 o 
  -3 -12   4        9.11        1.75      6.79 o 
  -2 -12   4       14.80       16.65      4.95 o 
  -1 -12   4       18.22       11.13      4.88 o 
   0 -12   4        1.38        3.12      3.92 o 
   1 -12   4       43.49       48.58      9.36 o 
   2 -12   4       31.57       34.89     12.51 o 
   3 -12   4        1.59       -3.60      5.87 o 
   4 -12   4        1.73       -1.49      7.56 o 
   5 -12   4        4.31       -0.58      5.90 o 
  -6 -11   4        8.34       11.96      8.88 o 
  -5 -11   4       13.93       10.99      4.73 o 
  -4 -11   4       28.18       27.63      4.93 o 
  -3 -11   4       61.08       58.12      5.63 o 
  -2 -11   4       35.04       35.82      3.64 o 
  -1 -11   4       26.18       20.94      3.49 o 
   0 -11   4       12.82        9.70      3.37 o 
   1 -11   4        2.67       -0.73      4.18 o 
   2 -11   4       24.83       30.50      5.70 o 
   3 -11   4        0.82       -1.62      4.70 o 
   4 -11   4       21.12       16.73      6.68 o 
   5 -11   4        5.77        0.20      5.65 o 
  -6 -10   4        2.23        3.69      4.57 o 
  -5 -10   4       28.58       26.78      5.07 o 
  -4 -10   4        1.47        5.61      3.95 o 
  -3 -10   4        7.04        8.35      4.04 o 
  -2 -10   4      103.34       94.83      4.48 o 
  -1 -10   4      142.29      122.87      6.55 o 
   0 -10   4      109.00      104.55      6.37 o 
   1 -10   4       40.99       38.66      3.70 o 
   2 -10   4       52.75       61.14      7.15 o 
   3 -10   4       24.58       17.63      5.34 o 
   4 -10   4        1.87        2.49      5.15 o 
   5 -10   4        2.50        7.90      5.70 o 
  -6  -9   4        2.94       -0.83      4.21 o 
  -5  -9   4       68.84       57.92      5.89 o 
  -4  -9   4       64.52       67.49      5.73 o 
  -3  -9   4       32.22       39.83      3.32 o 
  -2  -9   4       94.77       87.35      4.43 o 
  -1  -9   4       25.26       28.14      3.23 o 
   0  -9   4       69.70       70.74      4.05 o 
   1  -9   4       13.11        7.71      2.90 o 
   2  -9   4      137.06      137.23      7.55 o 
   3  -9   4       98.61      106.81      7.60 o 
   4  -9   4       12.25       12.05      5.29 o 
   5  -9   4        1.50       -6.19     10.86 o 
   6  -9   4        2.90        3.14     14.31 o 
  -7  -8   4        4.88        8.84      5.06 o 
  -6  -8   4       25.04       27.06      5.20 o 
  -5  -8   4       22.88       34.49      5.08 o 
  -4  -8   4        8.37        6.05      3.71 o 
  -3  -8   4      157.30      144.31      4.90 o 
  -2  -8   4       94.11       91.11      4.66 o 
  -1  -8   4       52.63       54.91      3.51 o 
   0  -8   4       17.49       19.22      2.89 o 
   1  -8   4       31.37       24.35      2.90 o 
   2  -8   4      113.65      100.39      6.81 o 
   3  -8   4       81.35       78.56      8.99 o 
   4  -8   4       28.93       33.87      5.93 o 
   5  -8   4        0.90       -4.53      4.53 o 
   6  -8   4        9.81       12.20      5.98 o 
  -7  -7   4        1.12        3.00      5.58 o 
  -6  -7   4       17.90       18.20      4.66 o 
  -5  -7   4       25.97       24.49      5.69 o 
  -4  -7   4       45.56       43.63      3.67 o 
  -3  -7   4      173.91      163.76      5.00 o 
  -2  -7   4       10.60        6.92      2.47 o 
  -1  -7   4      359.67      322.98      6.26 o 
   0  -7   4       78.32       75.59      3.62 o 
   1  -7   4       38.10       37.94      2.74 o 
   2  -7   4      104.49      102.59      6.52 o 
   3  -7   4      245.71      255.84     21.72 o 
   4  -7   4       57.63       46.58      6.05 o 
   5  -7   4        5.91       12.67      5.16 o 
   6  -7   4        1.73        0.19     14.09 o 
  -7  -6   4        8.44        5.62      8.84 o 
  -6  -6   4       15.90       16.19      4.77 o 
  -5  -6   4       64.98       52.20      5.27 o 
  -4  -6   4        4.64       -0.28      3.23 o 
  -3  -6   4       18.48       21.50      3.55 o 
  -2  -6   4       55.99       65.12      4.46 o 
  -1  -6   4      221.45      228.45      6.68 o 
   0  -6   4      190.61      196.62      4.70 o 
   1  -6   4        3.21        3.35      3.38 o 
   2  -6   4       84.13       75.97      5.66 o 
   3  -6   4       35.20       32.05      5.04 o 
   4  -6   4       51.96       50.54      5.87 o 
   5  -6   4       36.77       33.22      7.19 o 
   6  -6   4        5.83        7.35      5.23 o 
  -7  -5   4        1.03        9.03     10.42 o 
  -6  -5   4       26.90       26.40      4.82 o 
  -5  -5   4        8.02        9.98      4.55 o 
  -4  -5   4       21.28       22.90      3.92 o 
  -3  -5   4        1.85        0.50      2.91 o 
  -2  -5   4      210.55      211.78      6.28 o 
  -1  -5   4       50.11       48.74      4.12 o 
   0  -5   4       25.90       24.48      3.72 o 
   1  -5   4       23.78       17.16      3.72 o 
   2  -5   4       20.20       19.20      4.03 o 
   3  -5   4      179.88      174.01      7.47 o 
   4  -5   4       20.77       28.63      4.85 o 
   5  -5   4        3.15       -0.91      5.65 o 
   6  -5   4        5.48        4.80      7.08 o 
   7  -5   4        5.08       -3.01     12.33 o 
  -7  -4   4        2.55        3.85      4.25 o 
  -6  -4   4       18.07       15.04      6.38 o 
  -5  -4   4       28.46       26.56      4.31 o 
  -4  -4   4        7.14       10.75      3.49 o 
  -3  -4   4       46.31       47.78      5.03 o 
  -2  -4   4      241.52      243.98      6.64 o 
  -1  -4   4      204.15      198.91      6.14 o 
   0  -4   4      392.59      408.86      8.68 o 
   1  -4   4      378.48      388.11      8.59 o 
   2  -4   4      172.94      168.07      6.53 o 
   3  -4   4       14.23       17.15      4.05 o 
   4  -4   4      105.87      109.48      6.83 o 
   5  -4   4        3.59        3.58      5.50 o 
   6  -4   4        2.82        3.23      5.91 o 
   7  -4   4        8.05        6.92      9.06 o 
  -7  -3   4        2.18        6.60      6.09 o 
  -6  -3   4        1.33       -0.07      3.79 o 
  -5  -3   4      134.79      126.71      6.29 o 
  -4  -3   4      124.37      123.05     11.67 o 
  -3  -3   4       98.18       92.97      4.93 o 
  -2  -3   4      156.37      146.23      8.66 o 
  -1  -3   4      103.42       99.21      3.01 o 
   0  -3   4      510.11      543.67      9.97 o 
   1  -3   4      157.70      140.68      5.65 o 
   2  -3   4      205.44      211.07      6.61 o 
   3  -3   4      367.66      351.71     22.49 o 
   4  -3   4       47.31       43.74      5.65 o 
   5  -3   4       22.44       24.45      4.77 o 
   6  -3   4        9.66        6.86      4.60 o 
   7  -3   4        7.47        3.30     15.92 o 
  -7  -2   4        7.01        5.43      6.53 o 
  -6  -2   4       11.52        4.55      4.05 o 
  -5  -2   4       56.20       59.49      3.88 o 
  -4  -2   4       49.61       53.73      3.25 o 
  -3  -2   4       76.44       76.19      5.21 o 
  -2  -2   4     1009.12     1029.02     15.14 o 
  -1  -2   4      191.06      195.55      5.81 o 
   0  -2   4      168.23      165.34      5.47 o 
   1  -2   4       13.03        8.44      3.09 o 
   2  -2   4       28.11       27.98      3.60 o 
   3  -2   4       30.57       33.09      4.08 o 
   4  -2   4       65.36       58.32      5.04 o 
   5  -2   4       17.75       17.81      4.23 o 
   6  -2   4       12.41       10.76      8.22 o 
   7  -2   4        2.05        0.22      5.28 o 
  -7  -1   4        0.40       -4.12      4.12 o 
  -6  -1   4       65.94       62.62      4.50 o 
  -5  -1   4       88.30       87.68      4.46 o 
  -4  -1   4      143.05      157.32      4.50 o 
  -3  -1   4      110.04      125.93      3.59 o 
  -2  -1   4       71.69       80.87      4.33 o 
  -1  -1   4       31.66       33.54      2.09 o 
   0  -1   4      228.09      229.73      6.04 o 
   1  -1   4       73.77       81.34      6.90 o 
   2  -1   4      245.99      256.61      5.47 o 
   3  -1   4       11.38       11.10      2.75 o 
   4  -1   4       71.49       69.28      4.28 o 
   5  -1   4        9.61       10.83      3.29 o 
   6  -1   4       15.93       12.57      3.95 o 
   7  -1   4        0.03        2.49      5.28 o 
  -7   0   4       45.86       55.08      6.28 o 
  -6   0   4       12.50        9.06      3.25 o 
  -5   0   4       38.96       38.70      3.51 o 
  -4   0   4      127.08      123.86      4.27 o 
  -3   0   4      163.51      164.53      5.55 o 
  -2   0   4       62.33       54.54      2.45 o 
  -1   0   4       33.77       40.47      2.33 o 
   0   0   4      150.55      147.24      4.40 o 
   1   0   4        1.73        0.95      1.97 o 
   2   0   4      216.11      227.18      5.04 o 
   3   0   4      311.28      311.37      6.29 o 
   4   0   4       65.17       73.42      4.27 o 
   5   0   4       17.64       26.40      3.62 o 
   6   0   4        0.30        3.08      3.94 o 
   7   0   4        1.99        5.80      7.85 o 
  -7   1   4        0.40       -4.08      4.44 o 
  -6   1   4       65.92       58.20      4.52 o 
  -5   1   4       88.15       89.05      4.51 o 
  -4   1   4      143.06      150.51      6.63 o 
  -3   1   4      110.22      117.93      5.19 o 
  -2   1   4       71.63       78.66      3.04 o 
  -1   1   4       31.71       30.67      2.36 o 
   0   1   4      227.79      233.20      3.71 o 
   1   1   4       73.71       72.67      2.72 o 
   2   1   4      245.92      245.30      4.98 o 
   3   1   4       11.39       11.38      2.49 o 
   4   1   4       71.55       71.80      4.03 o 
   5   1   4        9.61        7.40      3.07 o 
   6   1   4       15.96       21.10      4.44 o 
   7   1   4        0.03        9.23      9.65 o 
  -7   2   4        6.99        7.86      3.62 o 
  -6   2   4       11.50        9.30      3.29 o 
  -5   2   4       56.23       57.55      4.07 o 
  -4   2   4       49.63       52.24      3.57 o 
  -3   2   4       76.40       77.87      2.41 o 
  -2   2   4     1008.82     1027.05     14.06 o 
  -1   2   4      191.03      201.38      4.44 o 
   0   2   4      168.23      164.37      3.65 o 
   1   2   4       12.94        7.75      1.55 o 
   2   2   4       28.12       26.68      2.04 o 
   3   2   4       30.52       31.91      2.42 o 
   4   2   4       65.19       64.15      3.33 o 
   5   2   4       17.72       18.39      4.06 o 
   6   2   4       12.40       18.14      5.09 o 
   7   2   4        2.06        0.83     10.60 o 
  -7   3   4        2.20        1.20      3.54 o 
  -6   3   4        1.33        4.31      3.25 o 
  -5   3   4      134.85      127.32      3.98 o 
  -4   3   4      124.36      117.90      3.56 o 
  -3   3   4       98.39       90.14      2.88 o 
  -2   3   4      156.58      136.39      4.05 o 
  -1   3   4      103.72       98.67      2.37 o 
   0   3   4      509.88      552.46      6.41 o 
   1   3   4      157.72      144.63      2.99 o 
   2   3   4      205.28      210.88      6.91 o 
   3   3   4      367.91      358.99      5.33 o 
   4   3   4       47.50       47.19      3.01 o 
   5   3   4       22.39       25.12      3.37 o 
   6   3   4        9.69        9.68      4.99 o 
   7   3   4        7.44       17.37      5.86 o 
  -7   4   4        2.57       -2.38      3.94 o 
  -6   4   4       18.09       20.94      3.71 o 
  -5   4   4       28.50       23.40      2.79 o 
  -4   4   4        7.12       10.48      2.20 o 
  -3   4   4       46.29       44.58      2.44 o 
  -2   4   4      241.11      245.81      5.37 o 
  -1   4   4      204.18      194.23      3.51 o 
   0   4   4      392.96      409.19      5.37 o 
   1   4   4      379.02      380.86      4.89 o 
   2   4   4      172.80      165.07      4.56 o 
   3   4   4       14.12       13.95      2.54 o 
   4   4   4      105.74      107.48      4.45 o 
   5   4   4        3.58       -3.01      5.17 o 
   6   4   4        2.80       -1.75      5.43 o 
   7   4   4        8.07        3.28      5.88 o 
  -7   5   4        1.01        7.27      4.21 o 
  -6   5   4       26.91       33.91      9.76 o 
  -5   5   4        8.02        4.49      3.00 o 
  -4   5   4       21.33       20.75      2.69 o 
  -3   5   4        1.83       -0.41      1.89 o 
  -2   5   4      210.45      206.79      4.51 o 
  -1   5   4       50.35       47.74      2.37 o 
   0   5   4       25.86       27.67      2.05 o 
   1   5   4       23.85       24.21      2.64 o 
   2   5   4       20.28       21.40      2.66 o 
   3   5   4      179.84      171.78      4.77 o 
   4   5   4       20.72       26.30      2.94 o 
   5   5   4        3.13       -2.64      6.82 o 
   6   5   4        5.43       12.48      5.53 o 
   7   5   4        5.10       -2.28      6.04 o 
  -7   6   4        8.41        7.50      7.56 o 
  -6   6   4       15.82       13.59      4.41 o 
  -5   6   4       64.93       58.50      5.45 o 
  -4   6   4        4.66        4.10      2.42 o 
  -3   6   4       18.54       15.46      2.35 o 
  -2   6   4       55.86       59.72      3.95 o 
  -1   6   4      221.66      233.78      4.33 o 
   0   6   4      190.45      197.93      7.35 o 
   1   6   4        3.19        5.68      2.41 o 
   2   6   4       84.03       80.28      3.85 o 
   3   6   4       35.07       36.07      3.95 o 
   4   6   4       51.95       49.79      6.93 o 
   5   6   4       36.76       33.61      6.06 o 
   6   6   4        5.81        0.76      7.78 o 
  -7   7   4        1.12       12.06      9.25 o 
  -6   7   4       17.91       15.92      4.75 o 
  -5   7   4       26.01       31.99      4.75 o 
  -4   7   4       45.53       44.91      3.72 o 
  -3   7   4      173.86      166.07      4.99 o 
  -2   7   4       10.73       10.32      3.50 o 
  -1   7   4      359.39      326.29      6.21 o 
   0   7   4       78.28       76.69      3.73 o 
   1   7   4       37.97       35.14      3.60 o 
   2   7   4      104.53      101.74      4.01 o 
   3   7   4      245.78      239.97      9.20 o 
   4   7   4       57.51       51.12      6.30 o 
   5   7   4        5.93       11.24      5.50 o 
   6   7   4        1.74       -1.06      5.57 o 
  -7   8   4        4.88       11.51      8.00 o 
  -6   8   4       24.92       21.23      6.93 o 
  -5   8   4       22.89       25.60      4.51 o 
  -4   8   4        8.41       11.41      3.09 o 
  -3   8   4      157.14      139.12      4.90 o 
  -2   8   4       94.03       97.92      4.14 o 
  -1   8   4       52.61       54.76      3.53 o 
   0   8   4       17.52       21.16      2.88 o 
   1   8   4       31.33       26.88      4.72 o 
   2   8   4      113.66      103.98      4.23 o 
   3   8   4       81.31       71.43      6.63 o 
   4   8   4       28.86       21.85      5.69 o 
   5   8   4        0.91        1.68      5.62 o 
   6   8   4        9.80        8.08     10.79 o 
  -6   9   4        2.94        5.62      4.31 o 
  -5   9   4       68.92       74.71      6.56 o 
  -4   9   4       64.50       60.66      6.46 o 
  -3   9   4       32.25       31.10      3.48 o 
  -2   9   4       94.56       88.77      5.62 o 
  -1   9   4       25.33       31.08      3.28 o 
   0   9   4       69.50       72.98      7.52 o 
   1   9   4       13.12       16.54      3.11 o 
   2   9   4      137.13      129.40      4.64 o 
   3   9   4       98.61       86.49     12.62 o 
   4   9   4       12.28        9.78      5.36 o 
   5   9   4        1.51       -5.91      5.91 o 
   6   9   4        2.90       -7.89      9.58 o 
  -6  10   4        2.23        8.22      4.69 o 
  -5  10   4       28.60       31.23      5.15 o 
  -4  10   4        1.46        7.28      4.06 o 
  -3  10   4        7.06       10.89      3.01 o 
  -2  10   4      103.21      104.24      4.69 o 
  -1  10   4      142.13      122.93      4.92 o 
   0  10   4      109.03       95.45      4.48 o 
   1  10   4       40.99       40.94      3.81 o 
   2  10   4       52.75       56.52      6.38 o 
   3  10   4       24.45       24.47      5.63 o 
   4  10   4        1.88       -5.17      5.17 o 
   5  10   4        2.49        1.88      5.62 o 
  -6  11   4        8.34       14.89      4.98 o 
  -5  11   4       13.90       16.92      4.76 o 
  -4  11   4       28.14       34.64      5.54 o 
  -3  11   4       61.07       68.04      4.51 o 
  -2  11   4       34.99       36.28      3.69 o 
  -1  11   4       26.39       20.32      3.27 o 
   0  11   4       12.84       11.92      3.15 o 
   1  11   4        2.67        0.15      2.92 o 
   2  11   4       24.88       30.01      6.35 o 
   3  11   4        0.81        0.15      4.81 o 
   4  11   4       21.08       26.29      9.43 o 
   5  11   4        5.77        4.63      6.08 o 
  -5  12   4        2.44       13.20      4.60 o 
  -4  12   4        8.31       10.80      4.27 o 
  -3  12   4        9.09        8.48      4.00 o 
  -2  12   4       14.83       16.19      3.32 o 
  -1  12   4       18.24       21.63      3.47 o 
   0  12   4        1.37        2.57      3.01 o 
   1  12   4       43.58       41.16      5.97 o 
   2  12   4       31.54       24.94      5.62 o 
   3  12   4        1.55       -1.71      4.90 o 
   4  12   4        1.73        8.10      5.73 o 
   5  12   4        4.31       -4.30      5.94 o 
  -5  13   4       13.14       29.58      5.60 o 
  -4  13   4        0.12        7.80      5.58 o 
  -3  13   4        0.66        1.51      3.87 o 
  -2  13   4        2.96        7.35      3.06 o 
  -1  13   4       54.39       58.67      4.52 o 
   0  13   4       14.18       13.56      3.48 o 
   1  13   4        9.28       10.74      5.03 o 
   2  13   4        8.43       15.07      6.35 o 
   3  13   4       11.40       11.94      5.74 o 
   4  13   4       23.19       29.21      7.21 o 
  -4  14   4        8.01        8.64      5.98 o 
  -3  14   4        8.39       11.51      7.96 o 
  -2  14   4       25.22       31.36      4.54 o 
  -1  14   4       11.17       14.89      3.53 o 
   0  14   4        7.09       12.32      4.94 o 
   1  14   4       20.83       23.91      5.74 o 
   2  14   4        6.26       10.86      5.46 o 
   3  14   4        2.72       10.47      5.89 o 
   4  14   4        1.82        0.87      5.78 o 
  -3  15   4        2.52        9.01      4.58 o 
  -2  15   4        5.03       10.27      7.26 o 
  -1  15   4        0.29        0.25      3.19 o 
   0  15   4       10.44       20.98      5.39 o 
   1  15   4        5.14       11.36      5.32 o 
   2  15   4        0.28       -2.93      4.91 o 
   3  15   4        7.93        8.99      6.09 o 
  -3  16   4       20.76       38.74      5.90 o 
  -2  16   4        8.01        7.90      4.64 o 
  -1  16   4        6.44       15.37      4.90 o 
   0  16   4       11.54       21.71      5.58 o 
   1  16   4        9.55       11.43      5.59 o 
   2  16   4        5.81       11.31      5.82 o 
  -1  17   4        1.60       25.61      9.47 o 
   0  17   4        2.91        8.07      5.27 o 
  -2 -16   5        7.31       25.32      7.71 o 
  -1 -16   5        0.94       15.78      8.44 o 
   0 -16   5       12.52       33.32      9.91 o 
   1 -16   5        3.20        7.49     14.71 o 
  -3 -15   5        1.41        7.45      7.89 o 
  -2 -15   5       14.27        3.99     21.68 o 
  -1 -15   5        5.71       12.84      8.22 o 
   0 -15   5        1.91       -1.13      6.46 o 
   1 -15   5        7.39       13.80      5.62 o 
   2 -15   5        2.56       13.58      9.17 o 
  -4 -14   5        1.79        3.68      8.99 o 
  -3 -14   5        1.49        5.67      9.50 o 
  -2 -14   5       12.68       14.57      7.26 o 
  -1 -14   5       10.96       16.09      4.61 o 
   0 -14   5       19.21       25.00      5.38 o 
   1 -14   5       24.01       34.19      5.93 o 
   2 -14   5        7.61       12.74      7.19 o 
   3 -14   5        5.51       10.94      6.38 o 
  -5 -13   5        1.95       -4.69     16.14 o 
  -4 -13   5        5.18        3.42     10.16 o 
  -3 -13   5        0.24       -0.71     11.59 o 
  -2 -13   5        7.82        5.89      4.49 o 
  -1 -13   5        5.61        6.80      6.63 o 
   0 -13   5        3.90        5.24      4.26 o 
   1 -13   5        2.33        2.28      5.02 o 
   2 -13   5       40.91       46.31      6.93 o 
   3 -13   5       11.77       13.36      6.11 o 
   4 -13   5        2.36       -4.08      5.73 o 
  -5 -12   5        2.28       -0.70      6.82 o 
  -4 -12   5        8.60       10.71      4.43 o 
  -3 -12   5        2.47        8.92      4.36 o 
  -2 -12   5        0.98       -0.07      3.94 o 
  -1 -12   5       34.32       46.52      7.28 o 
   0 -12   5       21.16       21.07      5.03 o 
   1 -12   5        9.39        8.54      4.90 o 
   2 -12   5       16.69       18.40      5.52 o 
   3 -12   5        5.52       11.94      5.67 o 
   4 -12   5        2.20        3.65      5.61 o 
  -5 -11   5        9.18       12.02      4.81 o 
  -4 -11   5        7.77       12.35      4.25 o 
  -3 -11   5       21.13       22.41      4.79 o 
  -2 -11   5       47.72       39.88      4.94 o 
  -1 -11   5        4.05        3.43      4.34 o 
   0 -11   5        3.63        0.25      4.71 o 
   1 -11   5       14.64        8.31     12.47 o 
   2 -11   5       17.92       22.10      5.59 o 
   3 -11   5        0.28       -3.14      4.92 o 
   4 -11   5       13.92       24.07      6.71 o 
   5 -11   5        5.64        0.45      8.62 o 
  -6 -10   5        1.63       -0.44      4.77 o 
  -5 -10   5       15.32       11.24      4.49 o 
  -4 -10   5       25.89       22.36      4.57 o 
  -3 -10   5       30.50       30.29      3.44 o 
  -2 -10   5       53.51       51.38      3.86 o 
  -1 -10   5       41.68       46.75      4.95 o 
   0 -10   5       15.83       19.70      4.47 o 
   1 -10   5       26.00       29.97      5.38 o 
   2 -10   5       76.17       75.38      7.08 o 
   3 -10   5       11.98       13.41      5.50 o 
   4 -10   5        4.38       -1.65      5.32 o 
   5 -10   5        0.19       -0.41      5.56 o 
  -6  -9   5        6.41        7.40      5.36 o 
  -5  -9   5       21.37       26.00      4.95 o 
  -4  -9   5       27.04       21.61      4.49 o 
  -3  -9   5       13.48       15.57      3.05 o 
  -2  -9   5       80.35       76.49      4.36 o 
  -1  -9   5       46.87       39.30      3.61 o 
   0  -9   5       22.78       18.92      3.18 o 
   1  -9   5       15.20       19.44      4.95 o 
   2  -9   5       90.13       86.60      7.05 o 
   3  -9   5        7.02        8.77      5.14 o 
   4  -9   5        2.30       -4.62      4.62 o 
   5  -9   5        6.41       -3.47      5.01 o 
  -6  -8   5       11.77       14.18      4.80 o 
  -5  -8   5       15.63       27.86      5.98 o 
  -4  -8   5        0.93        5.93      2.82 o 
  -3  -8   5       48.42       52.24      7.23 o 
  -2  -8   5       28.01       28.57      3.32 o 
  -1  -8   5       67.11       60.21      3.81 o 
   0  -8   5       20.23       19.14      3.39 o 
   1  -8   5      104.00       98.19      6.81 o 
   2  -8   5        6.26        2.63      4.49 o 
   3  -8   5       41.76       41.52      5.98 o 
   4  -8   5        5.28        7.41      5.12 o 
   5  -8   5        7.28       -4.02      7.30 o 
   6  -8   5        5.77        7.11      5.88 o 
  -7  -7   5        5.02        9.94      7.41 o 
  -6  -7   5        4.90        8.22      4.36 o 
  -5  -7   5       19.70       15.81      5.28 o 
  -4  -7   5       27.12       22.34      3.99 o 
  -3  -7   5       87.48       94.17      5.85 o 
  -2  -7   5      115.44      116.01      6.10 o 
  -1  -7   5       49.98       50.64      4.69 o 
   0  -7   5       32.00       37.35      3.03 o 
   1  -7   5       14.80       14.54      4.34 o 
   2  -7   5       77.43       72.98      6.29 o 
   3  -7   5      128.98      116.09      9.10 o 
   4  -7   5       12.88       11.81      5.06 o 
   5  -7   5        7.88        7.57      6.16 o 
   6  -7   5        5.19        3.92      7.78 o 
  -7  -6   5        6.23        7.90      4.58 o 
  -6  -6   5        9.17       14.97      4.57 o 
  -5  -6   5       18.34       19.52      4.41 o 
  -4  -6   5       48.96       53.57     11.23 o 
  -3  -6   5       21.15       24.62      4.14 o 
  -2  -6   5      140.97      133.93      5.96 o 
  -1  -6   5      145.06      138.48      6.11 o 
   0  -6   5      244.59      244.22      9.94 o 
   1  -6   5       98.33       96.53      6.15 o 
   2  -6   5        1.44        4.57      9.25 o 
   3  -6   5       21.30       25.03      5.20 o 
   4  -6   5       33.59       29.11      5.52 o 
   5  -6   5        2.85       -2.74      4.62 o 
   6  -6   5        6.08        2.40      5.36 o 
  -7  -5   5        5.30        6.53      4.66 o 
  -6  -5   5       34.72       33.98      7.48 o 
  -5  -5   5       85.90       94.00      7.82 o 
  -4  -5   5        1.94        1.46      3.61 o 
  -3  -5   5        3.85        1.40      3.33 o 
  -2  -5   5        0.77        4.38      4.59 o 
  -1  -5   5       22.15       28.73      4.13 o 
   0  -5   5      145.22      150.61      6.27 o 
   1  -5   5      119.35      132.14      8.40 o 
   2  -5   5       20.82       15.84      6.35 o 
   3  -5   5      112.97      111.13      6.86 o 
   4  -5   5       21.82       22.35      4.98 o 
   5  -5   5        3.78       -1.15      4.60 o 
   6  -5   5        2.03       -6.86     11.81 o 
  -7  -4   5        0.28        2.64      6.24 o 
  -6  -4   5        8.96       10.26      5.91 o 
  -5  -4   5       59.68       63.33      5.57 o 
  -4  -4   5       80.43       73.12      5.56 o 
  -3  -4   5       15.02       11.96      3.65 o 
  -2  -4   5      166.86      166.74      6.28 o 
  -1  -4   5        9.92        9.76      3.36 o 
   0  -4   5      400.06      411.81      9.31 o 
   1  -4   5      467.14      470.79     10.12 o 
   2  -4   5      254.02      234.24      7.74 o 
   3  -4   5       52.28       52.14      5.39 o 
   4  -4   5       47.57       49.25     12.00 o 
   5  -4   5       15.93        8.37      4.79 o 
   6  -4   5        0.84       -0.61      4.83 o 
  -7  -3   5        3.53        3.45      6.53 o 
  -6  -3   5        9.44        2.79      4.25 o 
  -5  -3   5       69.57       78.80      5.96 o 
  -4  -3   5        0.27        2.93      3.53 o 
  -3  -3   5       82.72       83.66      9.06 o 
  -2  -3   5      666.38      681.79     12.21 o 
  -1  -3   5      148.22      156.57      3.59 o 
   0  -3   5      353.26      361.75     13.10 o 
   1  -3   5       62.82       55.55      5.69 o 
   2  -3   5       49.21       43.96      4.41 o 
   3  -3   5      127.28      123.07      6.43 o 
   4  -3   5       57.82       59.48      5.71 o 
   5  -3   5        4.32        5.64      4.38 o 
   6  -3   5        3.70       -5.21      5.21 o 
  -7  -2   5        7.27       10.79      6.75 o 
  -6  -2   5       20.00       20.05      4.71 o 
  -5  -2   5       34.92       40.27      4.92 o 
  -4  -2   5       20.35       20.98      4.08 o 
  -3  -2   5       40.22       39.81      6.46 o 
  -2  -2   5      183.49      178.86      6.15 o 
  -1  -2   5       73.62       75.13      2.26 o 
   0  -2   5       97.95       92.42      4.71 o 
   1  -2   5      432.04      395.90     13.43 o 
   2  -2   5      133.15      127.46      5.83 o 
   3  -2   5       27.69       23.49      4.18 o 
   4  -2   5       63.45       62.56      5.51 o 
   5  -2   5       17.63       13.66      4.28 o 
   6  -2   5        1.80       -2.65      4.08 o 
   7  -2   5        5.35        9.69      5.94 o 
  -7  -1   5        8.46        6.97      5.25 o 
  -6  -1   5       16.98       13.09      4.68 o 
  -5  -1   5       55.56       55.12      3.85 o 
  -4  -1   5      104.55      112.86      3.95 o 
  -3  -1   5      224.04      247.11      8.70 o 
  -2  -1   5      447.12      478.13     13.54 o 
  -1  -1   5      681.01      673.66      8.56 o 
   0  -1   5       32.93       19.15      2.61 o 
   1  -1   5      316.53      296.98     21.83 o 
   2  -1   5      144.17      147.84      5.79 o 
   3  -1   5       40.24       41.59      3.53 o 
   4  -1   5       24.05       29.10      5.63 o 
   5  -1   5       14.35       12.46     14.82 o 
   6  -1   5        1.22        2.20      4.99 o 
  -7   0   5       10.54        8.52      4.98 o 
  -6   0   5       65.53       62.24     12.95 o 
  -5   0   5        5.40        2.65      2.66 o 
  -4   0   5      100.92      111.98      4.05 o 
  -3   0   5       31.82       36.28      3.45 o 
  -2   0   5       30.69       34.46      2.15 o 
  -1   0   5       30.52       39.38      3.05 o 
   0   0   5      798.22      809.54     10.10 o 
   1   0   5        1.10       12.77      3.89 o 
   2   0   5        0.51        9.70      2.49 o 
   3   0   5        6.24        7.92      2.71 o 
   4   0   5        1.30        4.19      2.94 o 
   5   0   5        8.19       10.39      3.41 o 
   6   0   5        0.16        0.03      4.07 o 
   7   0   5        0.67       26.12      7.41 o 
  -7   1   5        8.46        4.21      4.88 o 
  -6   1   5       16.88       17.83      3.55 o 
  -5   1   5       55.49       55.16      3.99 o 
  -4   1   5      104.71      101.10      4.12 o 
  -3   1   5      224.32      247.25      5.25 o 
  -2   1   5      446.65      473.58      7.13 o 
  -1   1   5      681.02      656.54      8.86 o 
   0   1   5       33.03       29.70      2.95 o 
   1   1   5      316.74      300.05      6.05 o 
   2   1   5      144.15      147.93      4.73 o 
   3   1   5       40.09       41.01      2.91 o 
   4   1   5       24.06       23.13      3.35 o 
   5   1   5       14.35       17.35      5.17 o 
   6   1   5        1.22        6.46      3.33 o 
   7   1   5        0.17        5.10      5.19 o 
  -7   2   5        7.29       11.28      5.15 o 
  -6   2   5       20.02       20.49      3.69 o 
  -5   2   5       34.93       36.14      3.60 o 
  -4   2   5       20.45       24.70      2.62 o 
  -3   2   5       40.09       38.22      3.03 o 
  -2   2   5      183.31      177.20      4.56 o 
  -1   2   5       73.46       70.61      3.38 o 
   0   2   5       98.09       94.53      2.96 o 
   1   2   5      432.04      401.72      5.54 o 
   2   2   5      133.28      128.22      3.43 o 
   3   2   5       27.82       23.46      2.50 o 
   4   2   5       63.49       62.56      3.50 o 
   5   2   5       17.69       14.70      3.33 o 
   6   2   5        1.81        9.83      5.24 o 
   7   2   5        5.34       13.34      5.99 o 
  -7   3   5        3.52        0.95      4.98 o 
  -6   3   5        9.43       18.62      3.64 o 
  -5   3   5       69.73       76.26      6.49 o 
  -4   3   5        0.27        1.18      1.91 o 
  -3   3   5       82.89       79.90      3.86 o 
  -2   3   5      666.37      678.89      9.59 o 
  -1   3   5      148.09      149.53      3.31 o 
   0   3   5      353.46      358.40      5.13 o 
   1   3   5       62.63       63.11      2.96 o 
   2   3   5       49.41       47.18      2.29 o 
   3   3   5      127.20      140.49      3.54 o 
   4   3   5       57.80       55.21      4.10 o 
   5   3   5        4.31        6.66      3.11 o 
   6   3   5        3.69        6.59      5.17 o 
  -7   4   5        0.28       -4.43      4.67 o 
  -6   4   5        9.03        6.91      3.29 o 
  -5   4   5       59.59       56.73      4.42 o 
  -4   4   5       80.29       69.35      4.23 o 
  -3   4   5       15.05       14.12      2.69 o 
  -2   4   5      166.73      167.58      4.80 o 
  -1   4   5        9.81        9.90      1.58 o 
   0   4   5      400.12      407.27      6.20 o 
   1   4   5      467.51      466.69      6.00 o 
   2   4   5      254.12      243.01      5.75 o 
   3   4   5       52.06       57.19      3.82 o 
   4   4   5       47.58       43.72      5.07 o 
   5   4   5       15.96       12.22      5.18 o 
   6   4   5        0.85        6.77      5.52 o 
  -7   5   5        5.30       -3.96      4.38 o 
  -6   5   5       34.63       31.62      4.29 o 
  -5   5   5       85.93       82.07      5.58 o 
  -4   5   5        1.94        2.14      2.76 o 
  -3   5   5        3.88        4.37      2.60 o 
  -2   5   5        0.76        1.73      2.37 o 
  -1   5   5       22.25       24.18      2.02 o 
   0   5   5      145.46      148.60      3.54 o 
   1   5   5      119.42      121.95      3.00 o 
   2   5   5       20.82       19.58      2.96 o 
   3   5   5      112.80      101.55      6.30 o 
   4   5   5       21.80       22.93      3.24 o 
   5   5   5        3.77        1.61      4.88 o 
   6   5   5        2.06        2.58      5.49 o 
  -7   6   5        6.20        6.19      4.53 o 
  -6   6   5        9.17       11.85      5.14 o 
  -5   6   5       18.33       19.61      3.63 o 
  -4   6   5       48.96       46.63      4.25 o 
  -3   6   5       21.22       28.20      2.04 o 
  -2   6   5      140.84      146.10      6.12 o 
  -1   6   5      145.05      138.46      3.52 o 
   0   6   5      244.87      243.36      4.53 o 
   1   6   5       98.44      101.09      4.33 o 
   2   6   5        1.42        2.08      2.55 o 
   3   6   5       21.37       27.89      3.17 o 
   4   6   5       33.69       38.86      5.98 o 
   5   6   5        2.87       -4.74      4.74 o 
   6   6   5        6.09        3.39      6.03 o 
  -7   7   5        5.00        8.53      4.72 o 
  -6   7   5        4.87        8.54      6.57 o 
  -5   7   5       19.73       26.25      5.32 o 
  -4   7   5       27.13       26.91      3.64 o 
  -3   7   5       87.56       79.34      5.04 o 
  -2   7   5      115.55      115.52      3.44 o 
  -1   7   5       50.01       46.38      3.24 o 
   0   7   5       31.87       39.90      3.34 o 
   1   7   5       14.84       15.83      4.08 o 
   2   7   5       77.29       75.65      4.26 o 
   3   7   5      128.71      117.25      7.23 o 
   4   7   5       12.92       18.65      5.48 o 
   5   7   5        7.86       11.75      5.87 o 
   6   7   5        5.21       -3.25      5.67 o 
  -6   8   5       11.79       10.70      4.66 o 
  -5   8   5       15.65       23.65      4.70 o 
  -4   8   5        0.93       -0.39      3.52 o 
  -3   8   5       48.30       49.81      5.08 o 
  -2   8   5       27.98       30.33      2.98 o 
  -1   8   5       67.29       65.66      3.78 o 
   0   8   5       20.17       17.72      3.03 o 
   1   8   5      104.15       99.01      6.05 o 
   2   8   5        6.23        8.01      3.04 o 
   3   8   5       41.68       42.65      5.92 o 
   4   8   5        5.25        7.49      5.39 o 
   5   8   5        7.32       18.40      6.14 o 
   6   8   5        5.75        5.85      6.59 o 
  -6   9   5        6.43       10.48      4.77 o 
  -5   9   5       21.45       22.03      4.88 o 
  -4   9   5       27.01       29.49      4.89 o 
  -3   9   5       13.49       13.13      4.11 o 
  -2   9   5       80.14       73.86      4.02 o 
  -1   9   5       46.84       47.25      3.80 o 
   0   9   5       22.80       15.05      3.21 o 
   1   9   5       15.11       14.40      6.94 o 
   2   9   5       90.33       78.03      4.42 o 
   3   9   5        7.03        3.89      4.94 o 
   4   9   5        2.30        3.42      5.09 o 
   5   9   5        6.41        0.45      5.67 o 
  -6  10   5        1.65        0.38      4.32 o 
  -5  10   5       15.32       19.81      4.86 o 
  -4  10   5       25.82       25.78      4.82 o 
  -3  10   5       30.46       32.91      4.83 o 
  -2  10   5       53.50       52.79      3.88 o 
  -1  10   5       41.82       53.02      3.92 o 
   0  10   5       15.78       18.70      3.43 o 
   1  10   5       26.01       26.17      3.61 o 
   2  10   5       76.16       79.15     11.74 o 
   3  10   5       11.94        7.51      5.33 o 
   4  10   5        4.39        8.38      5.65 o 
   5  10   5        0.19       -1.93      6.31 o 
  -5  11   5        9.16       11.93      4.80 o 
  -4  11   5        7.76       12.14      4.44 o 
  -3  11   5       21.12       28.09      5.69 o 
  -2  11   5       47.68       47.09      3.90 o 
  -1  11   5        4.10        0.95      2.86 o 
   0  11   5        3.62        0.76      2.91 o 
   1  11   5       14.62       15.72      4.41 o 
   2  11   5       17.92       21.69      5.35 o 
   3  11   5        0.28       -4.56      5.06 o 
   4  11   5       13.90       20.35     10.75 o 
   5  11   5        5.65       -0.20      6.12 o 
  -5  12   5        2.29        9.22      7.30 o 
  -4  12   5        8.58        7.02      5.61 o 
  -3  12   5        2.48        8.52      4.99 o 
  -2  12   5        0.98        1.22      4.07 o 
  -1  12   5       34.36       40.65      5.12 o 
   0  12   5       21.14       19.14      3.62 o 
   1  12   5        9.40        4.62      4.72 o 
   2  12   5       16.67       25.10      5.87 o 
   3  12   5        5.53        5.01      5.43 o 
   4  12   5        2.20        1.46      5.76 o 
  -5  13   5        1.95        4.55      4.69 o 
  -4  13   5        5.20        7.58      4.65 o 
  -3  13   5        0.24        1.08      7.04 o 
  -2  13   5        7.85        9.17      4.44 o 
  -1  13   5        5.60       11.31      3.34 o 
   0  13   5        3.91        1.47      3.24 o 
   1  13   5        2.33        5.76      4.48 o 
   2  13   5       40.81       53.00      9.06 o 
   3  13   5       11.75       14.74      6.10 o 
   4  13   5        2.36       -7.52      7.52 o 
  -4  14   5        1.79        5.47      4.59 o 
  -3  14   5        1.48        5.26      4.42 o 
  -2  14   5       12.67       16.07      4.86 o 
  -1  14   5       11.00       16.20      4.44 o 
   0  14   5       19.21       24.59      5.34 o 
   1  14   5       24.07       30.42      5.93 o 
   2  14   5        7.61        6.11      5.76 o 
   3  14   5        5.50       13.18      6.36 o 
  -3  15   5        1.41        8.25      4.84 o 
  -2  15   5       14.25        9.03      4.59 o 
  -1  15   5        5.73       12.06      5.05 o 
   0  15   5        1.90       11.41      5.02 o 
   1  15   5        7.39       16.55     10.86 o 
   2  15   5        2.55       11.83      5.88 o 
  -2  16   5        7.30       -0.52     14.71 o 
  -1  16   5        0.95       20.55      9.10 o 
   0  16   5       12.51       18.51      5.58 o 
   1  16   5        3.22       12.53      5.53 o 
   0 -16   6        0.89        3.50      6.97 o 
  -2 -15   6        5.19        6.31      7.19 o 
  -1 -15   6        0.93        5.36      7.71 o 
   0 -15   6       15.59       25.92      5.72 o 
   1 -15   6        6.38       15.23     12.77 o 
   2 -15   6        0.72        5.56     10.90 o 
  -3 -14   6        8.86       13.61     10.46 o 
  -2 -14   6        7.10       -1.21     10.27 o 
  -1 -14   6        3.00        6.99      4.48 o 
   0 -14   6       26.53       29.02      5.57 o 
   1 -14   6        8.06        9.30      5.47 o 
   2 -14   6        8.55       17.47     10.31 o 
   3 -14   6        1.09       -2.00      6.24 o 
  -4 -13   6        0.49        1.34      4.36 o 
  -3 -13   6        8.71       15.54     10.53 o 
  -2 -13   6       31.46       31.56     12.44 o 
  -1 -13   6       20.78       26.78      5.19 o 
   0 -13   6        4.92       18.23      5.32 o 
   1 -13   6       10.05       18.66      5.58 o 
   2 -13   6        2.91        7.72      6.38 o 
   3 -13   6       12.46       27.58      6.96 o 
  -5 -12   6        1.41       -0.01      4.51 o 
  -4 -12   6       26.24       25.44      5.19 o 
  -3 -12   6        1.28        6.25      4.25 o 
  -2 -12   6        0.06        0.67      5.96 o 
  -1 -12   6        1.16        0.31      6.53 o 
   0 -12   6       11.58       11.43      4.89 o 
   1 -12   6        3.84        1.68      4.94 o 
   2 -12   6       11.55       17.45      5.62 o 
   3 -12   6        3.61        6.33      5.96 o 
   4 -12   6        2.82        7.53      6.20 o 
  -5 -11   6        9.23       10.29      4.78 o 
  -4 -11   6        2.85        1.95      3.89 o 
  -3 -11   6        6.74        8.55      7.48 o 
  -2 -11   6        5.69       11.46      3.19 o 
  -1 -11   6       21.16       20.50      3.58 o 
   0 -11   6       37.58       34.79      5.44 o 
   1 -11   6       21.77       30.32      5.75 o 
   2 -11   6        3.57       -0.29      6.97 o 
   3 -11   6        1.34       -1.61      7.89 o 
   4 -11   6        0.59        3.29      5.84 o 
  -6 -10   6        4.54        6.93      5.50 o 
  -5 -10   6       57.45       53.52      6.23 o 
  -4 -10   6       11.02       19.83      5.47 o 
  -3 -10   6       16.09       20.91      4.37 o 
  -2 -10   6        9.21       11.40      3.19 o 
  -1 -10   6        0.36       -0.05      2.86 o 
   0 -10   6        0.32       -2.33      5.36 o 
   1 -10   6       24.18       25.33      6.64 o 
   2 -10   6        0.45        4.38      4.97 o 
   3 -10   6        4.91        8.44      5.44 o 
   4 -10   6        6.88        7.83      5.75 o 
   5 -10   6        0.38       -3.01      8.77 o 
  -6  -9   6        8.00       13.44      5.25 o 
  -5  -9   6        1.87        6.58      4.35 o 
  -4  -9   6       41.37       42.71      5.19 o 
  -3  -9   6       19.66       19.95      3.30 o 
  -2  -9   6      145.40      155.07      8.91 o 
  -1  -9   6       37.37       29.37      3.44 o 
   0  -9   6       29.69       25.78      3.88 o 
   1  -9   6       13.23       11.27      4.97 o 
   2  -9   6       41.20       47.74      6.19 o 
   3  -9   6       38.26       42.03      6.38 o 
   4  -9   6        2.31       -2.31      7.30 o 
   5  -9   6        1.68       11.09      5.96 o 
  -6  -8   6        2.00        0.20      5.10 o 
  -5  -8   6        2.16        0.93      6.60 o 
  -4  -8   6       14.54       20.72      3.46 o 
  -3  -8   6       18.19       21.51      4.20 o 
  -2  -8   6      123.32      126.10      6.84 o 
  -1  -8   6       34.57       36.35      3.48 o 
   0  -8   6       19.38       18.19      2.86 o 
   1  -8   6      137.49      124.16     12.47 o 
   2  -8   6       37.32       38.88      5.84 o 
   3  -8   6        1.71        5.25      7.78 o 
   4  -8   6        7.08        7.35      5.33 o 
   5  -8   6        0.24       -0.36      5.56 o 
  -6  -7   6       24.28       31.77      7.15 o 
  -5  -7   6       10.31        7.93      6.02 o 
  -4  -7   6       11.80        9.97      4.10 o 
  -3  -7   6      124.12      124.09      6.69 o 
  -2  -7   6      424.78      398.26     10.31 o 
  -1  -7   6      130.58      122.91      6.92 o 
   0  -7   6       39.90       37.47      4.92 o 
   1  -7   6       13.35        8.34      4.51 o 
   2  -7   6       69.30       69.06      7.30 o 
   3  -7   6       12.09       11.46      5.01 o 
   4  -7   6       39.60       35.91      6.79 o 
   5  -7   6        5.72        7.02      5.41 o 
   6  -7   6        7.36       12.19      6.16 o 
  -7  -6   6        2.09       10.93      4.56 o 
  -6  -6   6       24.61       28.55      7.71 o 
  -5  -6   6       11.54       11.06      4.56 o 
  -4  -6   6       87.05       85.33      7.56 o 
  -3  -6   6       91.08       90.74      6.14 o 
  -2  -6   6       19.29       24.02      4.41 o 
  -1  -6   6       40.56       42.32      5.03 o 
   0  -6   6       82.01       80.69      5.97 o 
   1  -6   6       51.60       58.12      3.75 o 
   2  -6   6        6.25        2.54      4.41 o 
   3  -6   6       21.08       15.47      4.87 o 
   4  -6   6       13.19       12.50      4.83 o 
   5  -6   6        0.29       -2.42      9.65 o 
   6  -6   6        4.43        4.74      6.97 o 
  -7  -5   6        9.26       13.06      7.04 o 
  -6  -5   6       25.05       24.36      7.56 o 
  -5  -5   6        6.91        4.11      4.11 o 
  -4  -5   6        5.47       10.75      7.45 o 
  -3  -5   6       25.56       27.04      5.32 o 
  -2  -5   6       55.52       54.79      5.10 o 
  -1  -5   6      212.14      222.35     10.27 o 
   0  -5   6        4.46        5.36      3.56 o 
   1  -5   6      164.75      174.66      7.37 o 
   2  -5   6       73.60       78.35      6.26 o 
   3  -5   6       73.03       75.66      6.56 o 
   4  -5   6       13.62       15.85      5.87 o 
   5  -5   6        5.58        4.61      4.77 o 
   6  -5   6        7.57        9.55     10.68 o 
  -7  -4   6        4.47        0.66      6.38 o 
  -6  -4   6        3.09       -2.27      4.38 o 
  -5  -4   6       58.19       57.34      5.99 o 
  -4  -4   6       22.91       25.09      4.80 o 
  -3  -4   6      107.92      110.51      6.54 o 
  -2  -4   6      133.86      131.03      6.23 o 
  -1  -4   6      146.06      146.13      6.86 o 
   0  -4   6        0.20       -3.67      3.67 o 
   1  -4   6       84.18       87.90      5.83 o 
   2  -4   6      149.12      141.67      7.03 o 
   3  -4   6      109.68      108.32      7.10 o 
   4  -4   6       39.96       31.30      5.35 o 
   5  -4   6        0.96       -4.24      7.15 o 
   6  -4   6        4.62        6.73      7.12 o 
  -7  -3   6        2.41        5.28      6.46 o 
  -6  -3   6       21.11       16.67      5.05 o 
  -5  -3   6       51.03       42.69      5.40 o 
  -4  -3   6       55.73       52.49      5.53 o 
  -3  -3   6      131.99      130.45      7.60 o 
  -2  -3   6      262.97      244.40     13.54 o 
  -1  -3   6       44.99       41.49      2.59 o 
   0  -3   6       91.59       93.52      5.39 o 
   1  -3   6      183.12      171.13      7.04 o 
   2  -3   6       39.90       40.64      4.86 o 
   3  -3   6      175.25      168.32      7.93 o 
   4  -3   6       24.04       18.10      4.64 o 
   5  -3   6        8.75       15.08      6.46 o 
   6  -3   6        8.19       11.59      6.24 o 
  -7  -2   6       19.26       24.03      6.97 o 
  -6  -2   6        3.31        4.18      4.44 o 
  -5  -2   6       18.37       16.14      4.66 o 
  -4  -2   6       45.20       48.32      5.27 o 
  -3  -2   6       76.66       81.71      5.66 o 
  -2  -2   6      133.06      123.23      5.95 o 
  -1  -2   6      383.01      381.43      6.21 o 
   0  -2   6       77.39       76.40      5.03 o 
   1  -2   6      194.40      199.20      6.68 o 
   2  -2   6       71.18       67.70      5.29 o 
   3  -2   6       86.25       89.42      6.16 o 
   4  -2   6       56.50       54.94      5.37 o 
   5  -2   6        4.23        1.67      4.25 o 
   6  -2   6        0.60        3.89      5.28 o 
  -7  -1   6        0.07       -4.70      4.70 o 
  -6  -1   6        4.00       -0.53      4.31 o 
  -5  -1   6       15.06        9.90      5.32 o 
  -4  -1   6        6.67        5.54      3.98 o 
  -3  -1   6      258.76      255.55      8.04 o 
  -2  -1   6       22.07       25.36      3.95 o 
  -1  -1   6       58.10       63.47      3.77 o 
   0  -1   6       82.67       78.09      3.50 o 
   1  -1   6       87.70       88.53      5.18 o 
   2  -1   6        4.76        2.94      3.35 o 
   3  -1   6       60.81       53.55      9.06 o 
   4  -1   6        6.42        8.25      3.91 o 
   5  -1   6       18.71       17.56      6.27 o 
   6  -1   6        5.04       11.45      5.65 o 
  -7   0   6        0.19       -4.55      4.55 o 
  -6   0   6        0.35       -4.18      4.18 o 
  -5   0   6        6.25        3.28      4.25 o 
  -4   0   6       67.87       63.77      3.44 o 
  -3   0   6       16.41       18.45      2.08 o 
  -2   0   6        0.11        1.45      1.65 o 
  -1   0   6       21.73       21.45      2.63 o 
   0   0   6      162.91      156.07      4.42 o 
   1   0   6      260.71      244.85      7.20 o 
   2   0   6        0.01       -0.38      2.48 o 
   3   0   6        0.57        1.65      2.91 o 
   4   0   6       51.55       49.58      4.20 o 
   5   0   6       21.05       24.16      5.80 o 
   6   0   6        0.42       10.55      6.97 o 
  -7   1   6        0.07       -3.81      4.66 o 
  -6   1   6        3.99       -4.02      4.02 o 
  -5   1   6       15.11       14.30      5.17 o 
  -4   1   6        6.74        5.00      3.29 o 
  -3   1   6      258.81      257.24      8.19 o 
  -2   1   6       22.09       34.93      4.69 o 
  -1   1   6       58.23       58.57      3.38 o 
   0   1   6       82.76       92.69      3.80 o 
   1   1   6       87.84       97.48      4.17 o 
   2   1   6        4.76        4.80      2.21 o 
   3   1   6       60.79       55.09      4.43 o 
   4   1   6        6.41        4.46      2.58 o 
   5   1   6       18.68       20.78      3.67 o 
   6   1   6        5.06        5.63      6.46 o 
  -7   2   6       19.25       16.89      5.60 o 
  -6   2   6        3.31        3.31      4.88 o 
  -5   2   6       18.34       21.31      3.33 o 
  -4   2   6       45.08       43.32      3.46 o 
  -3   2   6       76.54       82.55      3.85 o 
  -2   2   6      132.99      127.36      4.49 o 
  -1   2   6      382.66      377.88      6.74 o 
   0   2   6       77.38       77.31      3.65 o 
   1   2   6      194.45      190.82      4.43 o 
   2   2   6       71.31       75.91      3.30 o 
   3   2   6       86.43       88.14      3.68 o 
   4   2   6       56.44       51.59      4.24 o 
   5   2   6        4.22        6.62      3.32 o 
   6   2   6        0.59        1.24      5.21 o 
  -7   3   6        2.42        0.12      7.85 o 
  -6   3   6       21.19       15.94      5.08 o 
  -5   3   6       50.98       47.51      4.21 o 
  -4   3   6       55.76       60.88      4.10 o 
  -3   3   6      132.07      134.55      4.64 o 
  -2   3   6      262.91      242.41      5.74 o 
  -1   3   6       45.12       46.14      3.32 o 
   0   3   6       91.40      101.18      3.24 o 
   1   3   6      183.29      179.60      3.98 o 
   2   3   6       39.64       40.60      2.49 o 
   3   3   6      175.29      172.04      5.65 o 
   4   3   6       24.04       19.85      3.50 o 
   5   3   6        8.75       11.58      5.33 o 
   6   3   6        8.19       11.45      5.84 o 
  -7   4   6        4.45       -2.92      5.25 o 
  -6   4   6        3.08        4.36      6.16 o 
  -5   4   6       58.10       54.10      4.39 o 
  -4   4   6       22.94       19.75      3.30 o 
  -3   4   6      107.85      104.69      4.57 o 
  -2   4   6      133.96      136.28      4.82 o 
  -1   4   6      145.98      144.37      3.42 o 
   0   4   6        0.20        0.00      1.76 o 
   1   4   6       84.22       88.21      4.25 o 
   2   4   6      149.34      143.48      5.07 o 
   3   4   6      109.49      106.18      4.74 o 
   4   4   6       39.94       38.33      4.49 o 
   5   4   6        0.95        1.77      4.77 o 
   6   4   6        4.61        3.88      7.26 o 
  -7   5   6        9.25        8.19      8.55 o 
  -6   5   6       25.07       19.42      4.47 o 
  -5   5   6        6.90        5.90      3.34 o 
  -4   5   6        5.50        4.47      4.29 o 
  -3   5   6       25.64       25.72      3.30 o 
  -2   5   6       55.46       58.76      3.89 o 
  -1   5   6      211.96      206.88      4.10 o 
   0   5   6        4.45        3.80      1.89 o 
   1   5   6      164.56      165.57      3.76 o 
   2   5   6       73.62       79.15      7.50 o 
   3   5   6       73.13       76.09      4.50 o 
   4   5   6       13.55        9.24      4.88 o 
   5   5   6        5.58       -3.17      6.79 o 
   6   5   6        7.60        5.11      6.37 o 
  -7   6   6        2.08        8.15      7.93 o 
  -6   6   6       24.62       30.17      4.46 o 
  -5   6   6       11.53       13.43      3.59 o 
  -4   6   6       86.93       85.30      5.11 o 
  -3   6   6       91.16       86.98      4.87 o 
  -2   6   6       19.28       18.60      3.11 o 
  -1   6   6       40.59       42.19      2.56 o 
   0   6   6       82.11       75.65      3.06 o 
   1   6   6       51.60       51.50      3.91 o 
   2   6   6        6.26        7.33      3.09 o 
   3   6   6       21.13       24.99      3.82 o 
   4   6   6       13.20       13.09      5.37 o 
   5   6   6        0.29       -0.47      5.62 o 
   6   6   6        4.44       -6.54      9.94 o 
  -6   7   6       24.26       22.73      8.51 o 
  -5   7   6       10.37       12.82      3.71 o 
  -4   7   6       11.75       10.33      3.36 o 
  -3   7   6      124.18      130.71      8.82 o 
  -2   7   6      424.91      406.21      8.13 o 
  -1   7   6      130.47      120.29      3.73 o 
   0   7   6       40.04       39.68      3.53 o 
   1   7   6       13.33        7.89      3.04 o 
   2   7   6       69.32       71.60      4.44 o 
   3   7   6       12.05       12.80      4.76 o 
   4   7   6       39.69       52.37      6.98 o 
   5   7   6        5.67        1.74      6.86 o 
   6   7   6        7.37        6.94      6.54 o 
  -6   8   6        2.00       12.01      4.84 o 
  -5   8   6        2.16        3.32      4.13 o 
  -4   8   6       14.52       20.56      4.60 o 
  -3   8   6       18.13       16.00      3.51 o 
  -2   8   6      123.37      116.73      6.92 o 
  -1   8   6       34.59       36.16      3.43 o 
   0   8   6       19.33       18.88      3.34 o 
   1   8   6      137.42      127.67      5.45 o 
   2   8   6       37.40       42.64      4.38 o 
   3   8   6        1.73       -5.39      5.39 o 
   4   8   6        7.10        5.76      5.28 o 
   5   8   6        0.23       -5.25      5.25 o 
  -6   9   6        8.04        4.12      4.71 o 
  -5   9   6        1.85        1.89      4.30 o 
  -4   9   6       41.35       45.12      5.47 o 
  -3   9   6       19.64       12.06      4.41 o 
  -2   9   6      145.42      160.01      7.35 o 
  -1   9   6       37.44       35.51      4.10 o 
   0   9   6       29.75       27.92      3.58 o 
   1   9   6       13.22       13.64      3.43 o 
   2   9   6       41.34       44.23     10.27 o 
   3   9   6       38.27       42.13     12.92 o 
   4   9   6        2.32        3.11      5.45 o 
   5   9   6        1.67       -1.20      6.17 o 
  -6  10   6        4.53        3.85      5.10 o 
  -5  10   6       57.47       51.81      6.29 o 
  -4  10   6       11.05       12.09      4.50 o 
  -3  10   6       16.13       15.30      4.51 o 
  -2  10   6        9.23       15.28      5.25 o 
  -1  10   6        0.36       -3.11      3.11 o 
   0  10   6        0.32       -0.81      2.88 o 
   1  10   6       24.14       14.33      3.59 o 
   2  10   6        0.45       -1.73      8.22 o 
   3  10   6        4.88        6.32      5.80 o 
   4  10   6        6.90        9.03      7.48 o 
   5  10   6        0.39       -4.20      5.92 o 
  -5  11   6        9.23        2.59      4.75 o 
  -4  11   6        2.85        6.74      4.44 o 
  -3  11   6        6.75        7.86      6.64 o 
  -2  11   6        5.70        3.05      4.26 o 
  -1  11   6       21.13       23.14      3.45 o 
   0  11   6       37.64       28.48      3.89 o 
   1  11   6       21.74       34.73      7.60 o 
   2  11   6        3.58        6.75      4.80 o 
   3  11   6        1.34        4.26      4.90 o 
   4  11   6        0.60        0.11     11.78 o 
  -5  12   6        1.42       12.81      5.32 o 
  -4  12   6       26.27       26.56      5.27 o 
  -3  12   6        1.29       -3.04      4.66 o 
  -2  12   6        0.07        2.13      4.42 o 
  -1  12   6        1.15        4.37      4.40 o 
   0  12   6       11.55       15.14      4.90 o 
   1  12   6        3.82       -1.33     11.26 o 
   2  12   6       11.55       20.19      5.92 o 
   3  12   6        3.62       11.16      6.90 o 
   4  12   6        2.82       -0.75     11.78 o 
  -4  13   6        0.49        5.34      4.64 o 
  -3  13   6        8.72       12.41      9.21 o 
  -2  13   6       31.49       41.27     12.55 o 
  -1  13   6       20.76       15.54      6.42 o 
   0  13   6        4.95        8.30      6.73 o 
   1  13   6       10.05        2.57      4.92 o 
   2  13   6        2.89       11.54      5.31 o 
   3  13   6       12.44       23.51      9.47 o 
  -3  14   6        8.86        9.59      4.98 o 
  -2  14   6        7.09       19.79      9.87 o 
  -1  14   6        3.04        2.76      4.74 o 
   0  14   6       26.51       30.88      5.78 o 
   1  14   6        8.08        8.76      5.61 o 
   2  14   6        8.54        2.19      6.16 o 
   3  14   6        1.09        0.50      8.29 o 
  -2  15   6        5.18        3.90      5.04 o 
  -1  15   6        0.92       21.28      9.03 o 
   0  15   6       15.62       25.46     10.35 o 
   1  15   6        6.38       16.54      5.82 o 
   2  15   6        0.73        6.48      9.47 o 
  -1  16   6        3.88        7.71      8.95 o 
   0  16   6        0.88        2.57      9.39 o 
  -1 -15   7        7.35       21.43      8.81 o 
   0 -15   7       13.92       26.54      8.00 o 
  -3 -14   7        6.26        1.66      4.90 o 
  -2 -14   7        0.40        2.86      7.12 o 
  -1 -14   7       11.78       20.83      5.22 o 
   0 -14   7       17.47       27.18      5.75 o 
   1 -14   7        8.25        0.64      9.06 o 
   2 -14   7        2.25       14.28     10.35 o 
  -4 -13   7        3.74        9.74      4.79 o 
  -3 -13   7       23.00       23.05      6.09 o 
  -2 -13   7       14.86       22.31      7.93 o 
  -1 -13   7       10.29       17.34      5.58 o 
   0 -13   7        1.08        3.08      4.81 o 
   1 -13   7       18.12       24.36     11.37 o 
   2 -13   7        7.35       13.07      5.98 o 
   3 -13   7       21.47       30.72      7.45 o 
  -4 -12   7        5.26        5.52      4.54 o 
  -3 -12   7       14.78       14.14      4.88 o 
  -2 -12   7        1.14        5.01      4.00 o 
  -1 -12   7        3.33       10.74      4.69 o 
   0 -12   7        1.41        5.47      6.02 o 
   1 -12   7       16.82       19.66      5.57 o 
   2 -12   7        1.15        2.94      5.26 o 
   3 -12   7        2.55        1.17      5.71 o 
  -5 -11   7        2.98        8.15      4.79 o 
  -4 -11   7        4.97        6.06      6.20 o 
  -3 -11   7       12.42       11.70      4.40 o 
  -2 -11   7        1.23        2.30      3.03 o 
  -1 -11   7        2.66        3.50      4.37 o 
   0 -11   7        5.93        7.70      4.86 o 
   1 -11   7       15.28       13.63      5.61 o 
   2 -11   7       13.06       22.23      5.99 o 
   3 -11   7        1.15       -1.01      5.35 o 
   4 -11   7        0.29       -5.04      9.28 o 
  -5 -10   7        3.94        8.87      4.61 o 
  -4 -10   7        5.19       11.12      4.33 o 
  -3 -10   7       25.85       37.42      6.12 o 
  -2 -10   7       22.00       24.81      3.70 o 
  -1 -10   7       22.60       22.13      3.46 o 
   0 -10   7        2.11        3.12      4.62 o 
   1 -10   7       55.35       58.79      6.80 o 
   2 -10   7        1.37        1.95      7.82 o 
   3 -10   7        0.53       -4.08      5.10 o 
   4 -10   7        5.82        3.81      5.90 o 
  -6  -9   7        3.43        1.68      4.39 o 
  -5  -9   7        9.88       12.33      4.54 o 
  -4  -9   7       24.06       35.37      7.15 o 
  -3  -9   7       36.77       38.09      3.96 o 
  -2  -9   7       22.35       21.35      3.39 o 
  -1  -9   7        4.39       11.26      3.03 o 
   0  -9   7       71.93       76.38      6.59 o 
   1  -9   7       62.38       58.69      6.54 o 
   2  -9   7        7.85        3.14      4.89 o 
   3  -9   7        5.43        4.01      5.25 o 
   4  -9   7        0.72        1.26      5.40 o 
   5  -9   7        8.11       10.82     10.49 o 
  -6  -8   7        7.49       15.86      5.06 o 
  -5  -8   7        3.53        5.36      6.16 o 
  -4  -8   7        6.72        5.41      4.07 o 
  -3  -8   7       31.92       35.10      6.24 o 
  -2  -8   7       36.27       32.69      6.64 o 
  -1  -8   7       25.80       25.15      5.98 o 
   0  -8   7        9.17       12.37      2.71 o 
   1  -8   7      141.46      135.14      7.80 o 
   2  -8   7        1.20        6.82      4.95 o 
   3  -8   7       23.67       19.50      5.91 o 
   4  -8   7       20.91       22.85      6.12 o 
   5  -8   7        3.77       -2.77      5.37 o 
  -6  -7   7        0.93        0.44      5.94 o 
  -5  -7   7        1.44       11.52      6.38 o 
  -4  -7   7       70.78       75.11      6.39 o 
  -3  -7   7       33.13       33.67      5.13 o 
  -2  -7   7       39.25       44.01      8.18 o 
  -1  -7   7        3.34       -1.07      4.33 o 
   0  -7   7       39.34       42.45      5.47 o 
   1  -7   7       18.37       16.90      4.95 o 
   2  -7   7       28.33       29.46      5.52 o 
   3  -7   7        8.21        6.90      4.89 o 
   4  -7   7       18.81       18.33      5.94 o 
   5  -7   7        3.84        1.16      5.45 o 
  -6  -6   7       11.61        9.47      6.90 o 
  -5  -6   7        9.32       10.64      4.59 o 
  -4  -6   7        6.50        6.74      4.33 o 
  -3  -6   7       52.83       56.54      5.63 o 
  -2  -6   7        4.31        0.51      4.15 o 
  -1  -6   7       37.76       29.55      5.00 o 
   0  -6   7        5.73       10.34      4.45 o 
   1  -6   7        7.14        6.02      4.55 o 
   2  -6   7       12.04       13.39      4.83 o 
   3  -6   7       25.19       25.91      5.69 o 
   4  -6   7       11.28       11.81      5.25 o 
   5  -6   7        6.61        1.12      5.41 o 
  -6  -5   7        6.51       14.31      7.26 o 
  -5  -5   7        6.31        0.78      7.34 o 
  -4  -5   7       44.10       40.83      5.50 o 
  -3  -5   7       56.81       62.67      5.86 o 
  -2  -5   7       27.33       25.96      4.62 o 
  -1  -5   7       43.90       36.94      5.25 o 
   0  -5   7       94.61       95.38      6.50 o 
   1  -5   7       58.31       55.26      5.71 o 
   2  -5   7       42.05       40.15      5.49 o 
   3  -5   7       87.87       85.30      6.98 o 
   4  -5   7        1.45       -1.15      4.67 o 
   5  -5   7        0.71        6.37      4.85 o 
  -7  -4   7        7.76        9.39      7.12 o 
  -6  -4   7        4.42       -1.11      4.56 o 
  -5  -4   7       21.06       29.95      5.40 o 
  -4  -4   7      137.60      126.10      7.59 o 
  -3  -4   7      186.62      179.01      7.81 o 
  -2  -4   7      162.84      154.39      7.50 o 
  -1  -4   7       64.97       70.14      5.86 o 
   0  -4   7       27.19       36.20      4.96 o 
   1  -4   7       48.89       39.47      5.14 o 
   2  -4   7       87.07       77.18      6.26 o 
   3  -4   7       31.85       39.60      5.43 o 
   4  -4   7       19.60       14.49      6.49 o 
   5  -4   7        1.19        0.96      4.92 o 
   6  -4   7        7.53        2.86      6.31 o 
  -7  -3   7        1.41        2.20      6.46 o 
  -6  -3   7       16.01       15.97      5.50 o 
  -5  -3   7       13.26        9.38      4.72 o 
  -4  -3   7       34.78       39.73      5.55 o 
  -3  -3   7       78.32       73.41      6.04 o 
  -2  -3   7      212.53      216.49      8.15 o 
  -1  -3   7       42.97       39.78      3.63 o 
   0  -3   7       11.59        8.72      3.99 o 
   1  -3   7        1.45       -2.02      3.52 o 
   2  -3   7      148.18      129.29      7.12 o 
   3  -3   7       93.96       86.57      6.46 o 
   4  -3   7       10.44        9.38      4.42 o 
   5  -3   7        1.52        6.98      4.65 o 
   6  -3   7        7.28       16.22      6.60 o 
  -7  -2   7       15.38       15.07      8.37 o 
  -6  -2   7        4.37        1.54      9.61 o 
  -5  -2   7       22.90       21.33      6.75 o 
  -4  -2   7       28.97       25.61      4.89 o 
  -3  -2   7       10.15       11.15      7.30 o 
  -2  -2   7       35.36       36.28     10.97 o 
  -1  -2   7      108.96      102.93      6.79 o 
   0  -2   7        2.83        1.19      2.24 o 
   1  -2   7       17.57       15.03      4.05 o 
   2  -2   7       14.54       13.66      4.36 o 
   3  -2   7       30.28       35.83      4.93 o 
   4  -2   7        0.99        6.73      4.12 o 
   5  -2   7        6.99       15.04      6.02 o 
   6  -2   7        2.61        5.06      6.02 o 
  -7  -1   7       15.54       19.94      6.57 o 
  -6  -1   7       22.71       21.41      8.77 o 
  -5  -1   7       10.36       17.83     11.04 o 
  -4  -1   7       22.56       24.18      4.81 o 
  -3  -1   7        6.84        2.14      3.93 o 
  -2  -1   7       43.67       43.90      5.32 o 
  -1  -1   7       14.11       15.28      2.74 o 
   0  -1   7       34.02       29.53      3.07 o 
   1  -1   7       49.96       46.22      3.62 o 
   2  -1   7      246.32      235.41      7.65 o 
   3  -1   7        3.09        4.81      3.70 o 
   4  -1   7       13.86       13.28      4.19 o 
   5  -1   7        0.14        5.65      4.99 o 
   6  -1   7        1.14        9.18     13.98 o 
  -7   0   7        0.03       -1.53      5.21 o 
  -6   0   7        4.19       -0.01      4.71 o 
  -5   0   7       13.24       18.64      5.17 o 
  -4   0   7        1.65       -0.55      4.10 o 
  -3   0   7       31.98       33.59      4.76 o 
  -2   0   7       12.16       19.49      2.43 o 
  -1   0   7        1.40       -1.01      2.53 o 
   0   0   7        9.57        9.63      3.00 o 
   1   0   7        2.85        1.22      2.62 o 
   2   0   7        9.82        7.61      2.98 o 
   3   0   7        6.17       12.66      3.08 o 
   4   0   7       12.72       13.29      4.44 o 
   5   0   7        0.28       11.12      4.26 o 
   6   0   7        8.65       16.64      4.67 o 
  -7   1   7       15.53       12.18      6.49 o 
  -6   1   7       22.70       25.53      5.73 o 
  -5   1   7       10.37       12.95      4.79 o 
  -4   1   7       22.49       21.29      4.85 o 
  -3   1   7        6.86        7.92      2.18 o 
  -2   1   7       43.68       50.93      3.29 o 
  -1   1   7       14.17       15.43      2.98 o 
   0   1   7       34.01       36.04      3.22 o 
   1   1   7       50.01       47.25      3.47 o 
   2   1   7      246.33      240.73      5.20 o 
   3   1   7        3.08        4.34      3.58 o 
   4   1   7       13.83       13.16      3.90 o 
   5   1   7        0.15       -1.33      3.12 o 
   6   1   7        1.14       -6.82      6.82 o 
  -7   2   7       15.36       18.85      6.17 o 
  -6   2   7        4.40        4.00      4.88 o 
  -5   2   7       22.95       18.55      5.10 o 
  -4   2   7       28.94       25.34      3.23 o 
  -3   2   7       10.15       11.79      2.61 o 
  -2   2   7       35.39       33.51      3.16 o 
  -1   2   7      108.79      109.97      4.57 o 
   0   2   7        2.82       -1.25      2.53 o 
   1   2   7       17.45       19.28      2.40 o 
   2   2   7       14.48       13.65      2.38 o 
   3   2   7       30.23       30.07      4.44 o 
   4   2   7        0.99        2.23      3.02 o 
   5   2   7        6.99        9.45      4.19 o 
   6   2   7        2.62        2.60      5.67 o 
  -7   3   7        1.39       -4.20      5.31 o 
  -6   3   7       16.00        6.29      6.93 o 
  -5   3   7       13.25        8.96      4.61 o 
  -4   3   7       34.71       35.78      5.08 o 
  -3   3   7       78.27       77.01      5.02 o 
  -2   3   7      212.57      205.17      5.76 o 
  -1   3   7       43.02       39.24      3.48 o 
   0   3   7       11.64       11.04      2.20 o 
   1   3   7        1.44        4.72      2.03 o 
   2   3   7      147.96      137.91      3.86 o 
   3   3   7       93.99       93.97      5.12 o 
   4   3   7       10.42        6.96      3.28 o 
   5   3   7        1.53        8.78      5.41 o 
   6   3   7        7.27       13.35      7.93 o 
  -7   4   7        7.75        1.76      8.99 o 
  -6   4   7        4.45        1.72      4.98 o 
  -5   4   7       21.05       26.06      5.24 o 
  -4   4   7      137.85      140.97      5.97 o 
  -3   4   7      186.70      183.97      5.85 o 
  -2   4   7      162.64      159.81     12.61 o 
  -1   4   7       64.99       70.78      4.23 o 
   0   4   7       27.12       27.43      2.52 o 
   1   4   7       49.06       51.54      2.90 o 
   2   4   7       87.19       88.14      4.88 o 
   3   4   7       31.91       34.91      4.35 o 
   4   4   7       19.59       24.53      5.83 o 
   5   4   7        1.19       -3.79      4.94 o 
   6   4   7        7.55       20.41      6.86 o 
  -7   5   7        4.99        8.81      8.59 o 
  -6   5   7        6.53       13.15      5.46 o 
  -5   5   7        6.31        5.33      3.23 o 
  -4   5   7       44.09       33.61      3.86 o 
  -3   5   7       56.68       55.36      4.25 o 
  -2   5   7       27.27       32.41      3.69 o 
  -1   5   7       43.94       46.60      2.68 o 
   0   5   7       94.54       94.41      3.64 o 
   1   5   7       58.34       57.44      2.96 o 
   2   5   7       41.98       41.66      4.08 o 
   3   5   7       87.87       83.86      7.04 o 
   4   5   7        1.46        1.84      4.77 o 
   5   5   7        0.71        2.55      5.60 o 
  -6   6   7       11.61        6.06      8.44 o 
  -5   6   7        9.38       13.82      5.09 o 
  -4   6   7        6.50        3.02      3.10 o 
  -3   6   7       52.87       54.18      4.31 o 
  -2   6   7        4.34        5.02      3.06 o 
  -1   6   7       37.76       34.51      3.69 o 
   0   6   7        5.73        5.59      2.18 o 
   1   6   7        7.11        9.64      3.23 o 
   2   6   7       12.03       10.85      3.32 o 
   3   6   7       25.18       29.97      3.70 o 
   4   6   7       11.23        5.11      5.16 o 
   5   6   7        6.63        3.61      5.69 o 
  -6   7   7        0.92       -5.19      5.19 o 
  -5   7   7        1.45       -0.19      4.40 o 
  -4   7   7       70.63       68.06      5.04 o 
  -3   7   7       33.12       35.38      4.10 o 
  -2   7   7       39.19       38.53      3.97 o 
  -1   7   7        3.31        6.71      2.20 o 
   0   7   7       39.38       41.43      3.15 o 
   1   7   7       18.40       22.06      3.66 o 
   2   7   7       28.40       28.97      3.76 o 
   3   7   7        8.18        6.88      5.43 o 
   4   7   7       18.79       32.92      6.44 o 
   5   7   7        3.81        3.64      6.29 o 
  -6   8   7        7.51        9.69      8.00 o 
  -5   8   7        3.51       -2.29      3.40 o 
  -4   8   7        6.76        4.24      5.63 o 
  -3   8   7       31.90       36.15      4.15 o 
  -2   8   7       36.24       31.32      3.96 o 
  -1   8   7       25.69       24.12      3.63 o 
   0   8   7        9.18       14.06      3.18 o 
   1   8   7      141.49      124.75      5.49 o 
   2   8   7        1.21        4.59      3.35 o 
   3   8   7       23.68       25.00      5.92 o 
   4   8   7       20.90       20.33      7.93 o 
   5   8   7        3.77       -0.87      5.96 o 
  -6   9   7        3.41        7.16      4.97 o 
  -5   9   7        9.89        9.22      4.60 o 
  -4   9   7       23.99       32.44      5.36 o 
  -3   9   7       36.86       36.91      5.26 o 
  -2   9   7       22.36       18.67      4.82 o 
  -1   9   7        4.40        5.61      4.51 o 
   0   9   7       71.90       70.50      5.59 o 
   1   9   7       62.33       61.42      6.54 o 
   2   9   7        7.87        4.20      4.75 o 
   3   9   7        5.43        5.33      9.83 o 
   4   9   7        0.72       -1.49      5.93 o 
   5   9   7        8.07        2.88      6.51 o 
  -5  10   7        3.95        1.65      4.60 o 
  -4  10   7        5.21       13.01      4.75 o 
  -3  10   7       25.88       31.31      5.61 o 
  -2  10   7       21.91       22.36      4.86 o 
  -1  10   7       22.66       16.05      4.88 o 
   0  10   7        2.13        0.12      3.10 o 
   1  10   7       55.40       64.02      4.83 o 
   2  10   7        1.37       -4.35      4.35 o 
   3  10   7        0.53        5.78      5.52 o 
   4  10   7        5.83        8.64      6.15 o 
  -5  11   7        2.97        1.34      4.86 o 
  -4  11   7        4.98        3.80      4.62 o 
  -3  11   7       12.42       15.21      6.35 o 
  -2  11   7        1.23       -0.10      5.25 o 
  -1  11   7        2.65       -1.08      4.61 o 
   0  11   7        5.96        7.10      3.91 o 
   1  11   7       15.27       18.51      4.99 o 
   2  11   7       13.00        8.18      6.60 o 
   3  11   7        1.16       -4.15      5.01 o 
   4  11   7        0.28       -3.40      5.43 o 
  -4  12   7        5.26        2.91      4.86 o 
  -3  12   7       14.78       17.13      5.29 o 
  -2  12   7        1.16        0.35      5.76 o 
  -1  12   7        3.31        6.15      4.95 o 
   0  12   7        1.42       -0.79      7.01 o 
   1  12   7       16.82       17.84      5.40 o 
   2  12   7        1.15        8.00      5.32 o 
   3  12   7        2.54        7.38      5.84 o 
  -4  13   7        3.71        5.68      9.83 o 
  -3  13   7       22.96       21.09     10.35 o 
  -2  13   7       14.87       16.36      5.31 o 
  -1  13   7       10.28       12.29      8.15 o 
   0  13   7        1.09       10.86      9.32 o 
   1  13   7       18.11       23.72      5.73 o 
   2  13   7        7.40       14.54      6.38 o 
   3  13   7       21.43       23.66      6.71 o 
  -3  14   7        6.25        4.75      5.08 o 
  -2  14   7        0.40       -5.63     12.88 o 
  -1  14   7       11.72        9.06     16.29 o 
   0  14   7       17.50       17.91     10.05 o 
   1  14   7        8.24       16.14     10.79 o 
   2  14   7        2.26       15.48      6.11 o 
  -1  15   7        7.34        8.88      8.59 o 
   0  15   7       13.96       34.12     10.93 o 
  -2 -14   8        4.81       17.91      8.07 o 
  -1 -14   8       18.39       22.89      5.58 o 
   0 -14   8       27.80       47.94      6.84 o 
  -3 -13   8        3.47        1.85     14.24 o 
  -2 -13   8        1.40        9.83      7.85 o 
  -1 -13   8        8.20       13.69      5.25 o 
   0 -13   8        7.78       19.19      5.76 o 
   1 -13   8        1.78        6.27      5.48 o 
   2 -13   8        9.50       11.88      6.06 o 
  -4 -12   8        1.73       -0.79      4.64 o 
  -3 -12   8       10.57        6.93      7.71 o 
  -2 -12   8        8.46       19.30      5.06 o 
  -1 -12   8        7.56       20.40      5.27 o 
   0 -12   8       10.66        6.04      4.87 o 
   1 -12   8        0.26        5.88      6.13 o 
   2 -12   8        0.76        1.56      5.32 o 
  -4 -11   8        4.50       16.97      7.45 o 
  -3 -11   8        6.17        8.91      3.44 o 
  -2 -11   8       13.48       16.40      3.64 o 
  -1 -11   8        2.94       12.47      6.57 o 
   0 -11   8        2.14       10.62      5.15 o 
   1 -11   8        4.05        2.07     12.22 o 
   2 -11   8        5.22       10.38      5.73 o 
   3 -11   8        1.33        6.56      5.81 o 
  -5 -10   8        0.34        7.52      5.69 o 
  -4 -10   8        2.21        4.73      7.96 o 
  -3 -10   8        8.56       19.35      3.55 o 
  -2 -10   8        0.54        6.33      3.15 o 
  -1 -10   8        5.85       12.48      4.73 o 
   0 -10   8        2.84        6.59      4.67 o 
   1 -10   8        0.34       -2.25      4.63 o 
   2 -10   8       11.59        2.63      6.79 o 
   3 -10   8        0.93       -0.26      5.58 o 
   4 -10   8        0.93       11.35      6.32 o 
  -5  -9   8        5.58       13.63      7.48 o 
  -4  -9   8        4.13       13.19      3.43 o 
  -3  -9   8       37.95       32.29      5.33 o 
  -2  -9   8       21.70       30.24      5.24 o 
  -1  -9   8        8.91       19.07      3.26 o 
   0  -9   8       32.58       34.28      5.69 o 
   1  -9   8       20.98       20.50      5.41 o 
   2  -9   8       15.05       16.26      6.68 o 
   3  -9   8       13.09       19.00      6.09 o 
   4  -9   8        1.46        4.13      5.81 o 
  -5  -8   8       17.19       21.79      7.56 o 
  -4  -8   8       21.83       34.92      5.43 o 
  -3  -8   8       36.12       43.46      5.67 o 
  -2  -8   8        8.74        7.56      4.38 o 
  -1  -8   8       17.25       17.30      4.87 o 
   0  -8   8       21.34       30.33      5.49 o 
   1  -8   8        9.62        7.25      4.79 o 
   2  -8   8        4.83       14.46      5.37 o 
   3  -8   8        2.43        7.87      9.10 o 
   4  -8   8        2.94        7.47      6.93 o 
  -6  -7   8       10.54       15.04      7.41 o 
  -5  -7   8        0.36       -2.20      5.94 o 
  -4  -7   8        9.79       15.02      4.96 o 
  -3  -7   8       14.22       16.38      4.82 o 
  -2  -7   8       27.27       24.89      6.16 o 
  -1  -7   8       67.26       72.45      6.53 o 
   0  -7   8       44.30       46.80      5.82 o 
   1  -7   8       70.50       66.06      6.62 o 
   2  -7   8       56.40       58.59      6.59 o 
   3  -7   8        4.22        4.87      5.22 o 
   4  -7   8        3.26        5.51      5.39 o 
   5  -7   8        1.72        8.55      5.98 o 
  -6  -6   8        0.37       -2.64      6.02 o 
  -5  -6   8        0.63        1.37      4.51 o 
  -4  -6   8       25.99       24.35      5.39 o 
  -3  -6   8        6.48        6.16      4.33 o 
  -2  -6   8       67.11       69.68      6.23 o 
  -1  -6   8      109.98      101.90      7.07 o 
   0  -6   8        5.65       -0.85      4.25 o 
   1  -6   8       26.63       29.15      5.43 o 
   2  -6   8        6.01        5.44      4.63 o 
   3  -6   8       30.05       33.81      5.78 o 
   4  -6   8        7.97        7.60      5.21 o 
   5  -6   8       15.04       25.10      6.20 o 
  -6  -5   8        5.84       -0.29      6.60 o 
  -5  -5   8        2.10        0.29      4.70 o 
  -4  -5   8      107.92      114.19      7.80 o 
  -3  -5   8        8.71        7.54      5.94 o 
  -2  -5   8       49.39       50.85      5.78 o 
  -1  -5   8       10.18       12.80      4.64 o 
   0  -5   8       40.12       52.95      5.86 o 
   1  -5   8      142.28      131.91      7.42 o 
   2  -5   8        8.72       10.53      4.84 o 
   3  -5   8       18.90        9.49      7.41 o 
   4  -5   8        8.32       13.70      6.05 o 
   5  -5   8        2.35        5.25      5.31 o 
  -6  -4   8        1.62        7.11      5.13 o 
  -5  -4   8        1.00        6.99      4.78 o 
  -4  -4   8        6.75        2.85      4.45 o 
  -3  -4   8      235.08      234.20     12.77 o 
  -2  -4   8      182.56      187.02      8.14 o 
  -1  -4   8       24.32       25.45      4.97 o 
   0  -4   8        3.55        4.18      4.25 o 
   1  -4   8       23.53       15.38      4.57 o 
   2  -4   8      119.74      125.38      7.00 o 
   3  -4   8        2.22        2.88      4.43 o 
   4  -4   8        5.72        8.40      5.21 o 
   5  -4   8        1.57        2.57      6.16 o 
  -6  -3   8        1.96        2.42      5.69 o 
  -5  -3   8        5.25        3.31      4.74 o 
  -4  -3   8       58.63       56.62      6.25 o 
  -3  -3   8        1.33        4.68      7.56 o 
  -2  -3   8       27.18       32.85      5.08 o 
  -1  -3   8       22.27       25.82      3.44 o 
   0  -3   8       21.48       21.30      3.09 o 
   1  -3   8        7.64        3.85      4.23 o 
   2  -3   8      188.56      172.05      7.73 o 
   3  -3   8       27.85       24.50      4.85 o 
   4  -3   8        4.71       16.31      7.19 o 
   5  -3   8        0.85        1.39      6.02 o 
  -6  -2   8        2.81        3.52      5.23 o 
  -5  -2   8        2.00        0.65      4.55 o 
  -4  -2   8        3.55        6.78      4.46 o 
  -3  -2   8      160.43      142.42      7.63 o 
  -2  -2   8       38.92       40.52      5.39 o 
  -1  -2   8      125.85      132.62      4.81 o 
   0  -2   8        4.01       -0.60      2.65 o 
   1  -2   8      105.12       99.34      4.81 o 
   2  -2   8      155.65      146.27      7.00 o 
   3  -2   8        3.36       17.88      5.36 o 
   4  -2   8        5.40        9.74      4.23 o 
   5  -2   8        4.28       14.46      6.16 o 
  -7  -1   8        7.93        3.77     15.56 o 
  -6  -1   8       14.75        6.63      9.72 o 
  -5  -1   8       16.96       27.02      5.54 o 
  -4  -1   8       32.34       34.89      9.25 o 
  -3  -1   8        1.90        3.32      4.42 o 
  -2  -1   8       22.46       28.75      4.97 o 
  -1  -1   8       11.46        9.68      5.33 o 
   0  -1   8       28.51       25.89      3.34 o 
   1  -1   8       46.89       46.44      3.90 o 
   2  -1   8        3.47        6.85      2.99 o 
   3  -1   8        1.24        6.33      2.94 o 
   4  -1   8        9.27       16.38      4.17 o 
   5  -1   8        0.71       14.92      5.36 o 
  -7   0   8        3.49       -5.24      5.24 o 
  -6   0   8        1.33        1.27      5.65 o 
  -5   0   8        0.42        0.20      4.69 o 
  -4   0   8        1.32        3.81      4.28 o 
  -3   0   8       43.63       47.97      6.93 o 
  -2   0   8       65.46       70.64      3.73 o 
  -1   0   8       66.54       60.86      4.11 o 
   0   0   8      231.00      220.24      6.01 o 
   1   0   8       96.17       91.62      7.36 o 
   2   0   8       30.10       34.41      3.96 o 
   3   0   8       76.07       72.19      5.96 o 
   4   0   8        0.13       -0.21      5.87 o 
   5   0   8        2.69        8.14      4.21 o 
  -7   1   8        7.90        6.97      6.26 o 
  -6   1   8       14.74        6.21     10.02 o 
  -5   1   8       16.97       12.14      8.07 o 
  -4   1   8       32.39       34.81      5.52 o 
  -3   1   8        1.92       -0.72      3.98 o 
  -2   1   8       22.42       19.07      2.96 o 
  -1   1   8       11.47       10.95      3.11 o 
   0   1   8       28.50       28.18      4.00 o 
   1   1   8       46.93       48.16      3.85 o 
   2   1   8        3.44        4.27      3.29 o 
   3   1   8        1.24       -4.97      6.27 o 
   4   1   8        9.25       19.81      4.40 o 
   5   1   8        0.71        9.07      8.44 o 
  -6   2   8        2.78       -4.55      4.90 o 
  -5   2   8        1.99        0.82      4.63 o 
  -4   2   8        3.53       -1.76      4.16 o 
  -3   2   8      160.39      156.19      8.19 o 
  -2   2   8       39.08       35.47      3.56 o 
  -1   2   8      125.85      137.83      5.38 o 
   0   2   8        4.01        2.47      2.87 o 
   1   2   8      105.13       95.68      4.47 o 
   2   2   8      155.47      153.59      4.34 o 
   3   2   8        3.38        9.86      3.34 o 
   4   2   8        5.42       13.78      5.38 o 
   5   2   8        4.26       10.20      6.00 o 
  -6   3   8        1.96       -0.05      5.26 o 
  -5   3   8        5.23       -3.56      4.56 o 
  -4   3   8       58.78       48.69      6.12 o 
  -3   3   8        1.31        5.19      2.77 o 
  -2   3   8       27.10       31.55      5.59 o 
  -1   3   8       22.30       25.91      3.62 o 
   0   3   8       21.48       22.13      3.45 o 
   1   3   8        7.62        7.98      2.29 o 
   2   3   8      188.53      178.10      5.93 o 
   3   3   8       27.79       29.75      4.65 o 
   4   3   8        4.71        7.58      3.49 o 
   5   3   8        0.84        1.84      5.27 o 
  -6   4   8        1.64        3.16      5.46 o 
  -5   4   8        1.01       -5.55      9.36 o 
  -4   4   8        6.79        5.41      7.74 o 
  -3   4   8      235.00      220.23      9.19 o 
  -2   4   8      182.28      166.48      5.70 o 
  -1   4   8       24.34       20.37      3.46 o 
   0   4   8        3.55        5.46      2.36 o 
   1   4   8       23.49       19.36      2.63 o 
   2   4   8      119.81      110.87      5.31 o 
   3   4   8        2.21        2.11      3.25 o 
   4   4   8        5.72       10.94      3.63 o 
   5   4   8        1.57       -4.00      5.60 o 
  -6   5   8        5.83       10.92      5.69 o 
  -5   5   8        2.09        2.76      4.93 o 
  -4   5   8      107.92      108.89     10.27 o 
  -3   5   8        8.70        9.68      3.82 o 
  -2   5   8       49.48       50.00      4.25 o 
  -1   5   8       10.11       13.50      3.31 o 
   0   5   8       40.09       42.84      3.11 o 
   1   5   8      142.36      146.70      5.65 o 
   2   5   8        8.72       11.53      3.47 o 
   3   5   8       18.92       16.82      3.66 o 
   4   5   8        8.34       -0.74      5.04 o 
   5   5   8        2.36        6.80      7.37 o 
  -6   6   8        0.37       -6.27      6.27 o 
  -5   6   8        0.64       -4.61      4.61 o 
  -4   6   8       26.00       27.81      3.95 o 
  -3   6   8        6.46        7.60      3.17 o 
  -2   6   8       67.19       76.11      4.87 o 
  -1   6   8      109.97      108.32      5.71 o 
   0   6   8        5.67        3.69      2.31 o 
   1   6   8       26.65       31.97      3.90 o 
   2   6   8        5.96        5.25      3.35 o 
   3   6   8       30.07       38.90      7.37 o 
   4   6   8        7.94        5.57      5.32 o 
   5   6   8       15.05       10.92      6.23 o 
  -6   7   8       10.54        5.97      5.67 o 
  -5   7   8        0.36       -3.89      4.82 o 
  -4   7   8        9.77       15.46      3.74 o 
  -3   7   8       14.21       11.47      3.46 o 
  -2   7   8       27.22       28.14      3.93 o 
  -1   7   8       67.33       72.30      7.35 o 
   0   7   8       44.30       43.63      4.46 o 
   1   7   8       70.55       70.83      4.91 o 
   2   7   8       56.39       68.38      5.01 o 
   3   7   8        4.24        3.36      5.13 o 
   4   7   8        3.25       -0.55      5.24 o 
   5   7   8        1.73       -1.46      7.19 o 
  -5   8   8       17.18       10.80      5.65 o 
  -4   8   8       21.86       19.65      3.94 o 
  -3   8   8       36.17       36.59      4.37 o 
  -2   8   8        8.74       10.55      3.54 o 
  -1   8   8       17.20       15.98      3.53 o 
   0   8   8       21.35       19.52      3.64 o 
   1   8   8        9.62        9.70      3.68 o 
   2   8   8        4.85        9.49      5.19 o 
   3   8   8        2.42        4.64      5.14 o 
   4   8   8        2.91        7.53      5.96 o 
  -5   9   8        5.60        7.60      4.82 o 
  -4   9   8        4.15        7.78      4.17 o 
  -3   9   8       38.06       35.20      4.46 o 
  -2   9   8       21.69       18.99      4.90 o 
  -1   9   8        8.92       10.67      6.35 o 
   0   9   8       32.56       31.59      9.21 o 
   1   9   8       21.00       13.49      3.66 o 
   2   9   8       15.05       16.13      5.61 o 
   3   9   8       13.09       18.02      5.98 o 
   4   9   8        1.46       -5.06      5.06 o 
  -5  10   8        0.34        4.29      4.89 o 
  -4  10   8        2.21        3.30      8.22 o 
  -3  10   8        8.56       10.21      5.39 o 
  -2  10   8        0.53       -2.01      5.94 o 
  -1  10   8        5.87        3.19     12.29 o 
   0  10   8        2.84        1.75      5.10 o 
   1  10   8        0.35        0.60      3.37 o 
   2  10   8       11.60        4.88      4.75 o 
   3  10   8        0.93       -7.04      7.04 o 
   4  10   8        0.93       -4.50      6.06 o 
  -4  11   8        4.50        7.38     16.62 o 
  -3  11   8        6.18       12.87      5.00 o 
  -2  11   8       13.51       11.56     12.29 o 
  -1  11   8        2.94        2.32      9.47 o 
   0  11   8        2.14        2.63     11.01 o 
   1  11   8        4.05        6.29      4.80 o 
   2  11   8        5.22        2.89      5.22 o 
   3  11   8        1.34       -0.80      8.51 o 
  -4  12   8        1.72        7.63      8.33 o 
  -3  12   8       10.59        5.72     11.59 o 
  -2  12   8        8.49       25.12     12.62 o 
  -1  12   8        7.54       15.07      8.59 o 
   0  12   8       10.66       14.38     12.59 o 
   1  12   8        0.26       10.49     10.49 o 
   2  12   8        0.76        6.12      5.44 o 
   3  12   8       14.24        7.93     12.25 o 
  -3  13   8        3.44       12.70      8.11 o 
  -2  13   8        1.39        3.49     10.16 o 
  -1  13   8        8.20       11.28      7.96 o 
   0  13   8        7.78       27.96     10.71 o 
   1  13   8        1.78        5.21     11.08 o 
   2  13   8        9.49       19.43      7.30 o 
  -2  14   8        4.79        5.09     10.38 o 
  -1  14   8       18.37       16.86     10.90 o 
   0  14   8       27.81       45.86     11.81 o 
  -1 -13   9       23.31       33.68     12.33 o 
   0 -13   9       10.24       25.32      6.21 o 
  -3 -12   9        3.67       16.95      7.85 o 
  -2 -12   9        1.38       11.52      4.90 o 
  -1 -12   9        5.23       27.52      8.18 o 
   0 -12   9        8.08       16.33      5.58 o 
   1 -12   9        4.20       24.71      6.19 o 
  -4 -11   9        4.72        9.46      4.63 o 
  -3 -11   9        1.67       12.01      4.40 o 
  -2 -11   9        0.27       -0.38      4.41 o 
  -1 -11   9        1.69        8.14      4.99 o 
   0 -11   9        1.40        7.46      5.50 o 
   1 -11   9       11.46       12.63      6.53 o 
   2 -11   9        0.34        5.86      8.95 o 
  -4 -10   9       10.06       15.99      4.70 o 
  -3 -10   9        1.23        9.47      3.34 o 
  -2 -10   9        2.33        5.82      5.46 o 
  -1 -10   9        8.20       12.62      4.88 o 
   0 -10   9        3.99        8.52      4.88 o 
   1 -10   9        4.96       14.68      6.90 o 
   2 -10   9       12.45       24.54      6.29 o 
   3 -10   9        0.76       -2.27      9.36 o 
  -5  -9   9       10.00       19.58      8.62 o 
  -4  -9   9        4.28       11.66     10.75 o 
  -3  -9   9        2.68        9.28      6.68 o 
  -2  -9   9        0.94       -0.54      5.98 o 
  -1  -9   9        2.98        8.70      4.71 o 
   0  -9   9        7.10        8.11      4.97 o 
   1  -9   9        5.59        8.00      5.05 o 
   2  -9   9        0.39       13.07      5.38 o 
   3  -9   9       10.04       14.10      6.31 o 
  -5  -8   9        0.91        2.13      6.90 o 
  -4  -8   9       32.73       36.52      5.88 o 
  -3  -8   9        1.15        4.61      5.61 o 
  -2  -8   9       12.73       19.02      5.12 o 
  -1  -8   9        1.46        2.81      4.51 o 
   0  -8   9       10.38        8.77      5.83 o 
   1  -8   9       16.50       20.48      5.49 o 
   2  -8   9        3.63        8.65      5.25 o 
   3  -8   9        0.93       10.50      8.59 o 
   4  -8   9        0.77        6.75      6.42 o 
  -5  -7   9       13.90       13.45      5.24 o 
  -4  -7   9       17.17       20.93      9.06 o 
  -3  -7   9        7.68        7.31      4.70 o 
  -2  -7   9       62.14       53.84      6.14 o 
  -1  -7   9       49.50       55.85      6.15 o 
   0  -7   9       16.40        9.89      4.86 o 
   1  -7   9        7.38        9.83      4.82 o 
   2  -7   9        0.89        3.77      4.79 o 
   3  -7   9       15.62       18.01      6.31 o 
   4  -7   9       15.11       19.01      5.99 o 
  -5  -6   9        0.06        6.87      5.03 o 
  -4  -6   9        1.73        0.49      4.55 o 
  -3  -6   9       29.32       34.33      5.70 o 
  -2  -6   9        4.22        1.00      5.80 o 
  -1  -6   9       52.60       51.21      6.22 o 
   0  -6   9       18.87       24.86      5.12 o 
   1  -6   9        7.77        9.42      4.92 o 
   2  -6   9       51.29       58.11      6.35 o 
   3  -6   9        0.19        4.68      5.69 o 
   4  -6   9        1.99        7.27      5.20 o 
  -6  -5   9        3.96       -1.98      6.82 o 
  -5  -5   9        3.26        8.76      5.18 o 
  -4  -5   9       58.34       64.21      6.88 o 
  -3  -5   9       15.16       16.77      5.11 o 
  -2  -5   9       17.74       23.81      5.31 o 
  -1  -5   9        6.82        3.24      4.29 o 
   0  -5   9       27.45       28.45      5.32 o 
   1  -5   9        3.70        0.15      8.18 o 
   2  -5   9       17.21       14.82      4.90 o 
   3  -5   9        2.47       11.07      4.89 o 
   4  -5   9       13.10       17.67      5.83 o 
  -6  -4   9        3.96        5.47      5.82 o 
  -5  -4   9       16.16       11.24      5.43 o 
  -4  -4   9       31.57       32.01      5.87 o 
  -3  -4   9        1.14        1.40      5.21 o 
  -2  -4   9        2.27        8.26      4.57 o 
  -1  -4   9       25.74       27.23      6.90 o 
   0  -4   9       15.38       21.91      3.24 o 
   1  -4   9       10.51        5.49      6.68 o 
   2  -4   9       14.48       18.35      4.98 o 
   3  -4   9        3.74       16.60      4.95 o 
   4  -4   9        8.34       23.78      9.54 o 
   5  -4   9        3.53       11.30      7.04 o 
  -6  -3   9        2.08        5.82      5.87 o 
  -5  -3   9        3.70        4.51      5.11 o 
  -4  -3   9       31.75       39.53      6.26 o 
  -3  -3   9       72.44       57.89      6.46 o 
  -2  -3   9       33.94       33.92      5.43 o 
  -1  -3   9        9.18       11.62      8.29 o 
   0  -3   9       42.86       38.28      5.00 o 
   1  -3   9      124.94      133.42      5.44 o 
   2  -3   9       28.93       30.54      5.13 o 
   3  -3   9       12.02       19.10      4.85 o 
   4  -3   9        3.48       10.05      6.38 o 
   5  -3   9       11.06       15.04      7.04 o 
  -6  -2   9        5.53        3.90      5.62 o 
  -5  -2   9        0.87       -2.76      4.84 o 
  -4  -2   9       14.55       19.71      8.73 o 
  -3  -2   9        8.76        8.49      7.04 o 
  -2  -2   9        2.12        6.23      4.69 o 
  -1  -2   9       41.23       30.47      6.64 o 
   0  -2   9        4.64        4.97      3.05 o 
   1  -2   9       10.23        6.94      3.14 o 
   2  -2   9        5.78        8.71      3.20 o 
   3  -2   9        3.18        8.55      3.24 o 
   4  -2   9        2.94       12.28      7.67 o 
   5  -2   9        5.46       16.68      4.67 o 
  -6  -1   9        2.97        5.49      5.48 o 
  -5  -1   9       10.91        9.21      5.24 o 
  -4  -1   9       10.63       13.54     12.44 o 
  -3  -1   9       31.51       26.00      5.30 o 
  -2  -1   9       11.97       11.83      4.92 o 
  -1  -1   9       34.31       30.88      4.89 o 
   0  -1   9       17.58       11.30      3.31 o 
   1  -1   9       75.65       72.13      4.53 o 
   2  -1   9        4.88        8.92      3.42 o 
   3  -1   9        3.40        6.23      4.34 o 
   4  -1   9        6.58       12.93      4.41 o 
   5  -1   9        4.26       10.65      6.35 o 
  -6   0   9        0.18       -5.02      5.02 o 
  -5   0   9        0.00       -2.88      4.86 o 
  -4   0   9        6.60        9.63      4.83 o 
  -3   0   9        2.83        1.62      4.50 o 
  -2   0   9        2.90        5.04      5.06 o 
  -1   0   9        0.70        0.65      3.37 o 
   0   0   9        0.14       -1.43      4.23 o 
   2   0   9        3.91        7.58      3.81 o 
   3   0   9        5.86       11.92      4.33 o 
   4   0   9        4.35        4.70      4.19 o 
   5   0   9        1.08       16.77     10.60 o 
  -6   1   9        2.97        0.11      5.54 o 
  -5   1   9       10.90       11.63      5.41 o 
  -4   1   9       10.61       15.03      5.14 o 
  -3   1   9       31.52       26.12      5.50 o 
  -2   1   9       12.03        9.83      4.32 o 
  -1   1   9       34.31       30.52      3.87 o 
   0   1   9       17.59       16.16      3.58 o 
   1   1   9       75.59       75.91      4.57 o 
   2   1   9        4.89        6.14      3.36 o 
   3   1   9        3.39        4.84      4.03 o 
   4   1   9        6.57       13.74      6.31 o 
   5   1   9        4.26        3.83      4.38 o 
  -6   2   9        5.52        4.11      5.93 o 
  -5   2   9        0.87       -4.14      5.00 o 
  -4   2   9       14.53       15.56      5.23 o 
  -3   2   9        8.79        8.93      4.51 o 
  -2   2   9        2.14        8.29      2.99 o 
  -1   2   9       41.28       42.10      4.08 o 
   0   2   9        4.64        2.58      3.09 o 
   1   2   9       10.20        9.31      3.12 o 
   2   2   9        5.81        1.92      4.25 o 
   3   2   9        3.18       10.72      4.41 o 
   4   2   9        2.95        6.26      4.55 o 
   5   2   9        5.45       10.35      9.10 o 
  -6   3   9        2.09       -1.77      5.46 o 
  -5   3   9        3.69       -2.29      7.52 o 
  -4   3   9       31.77       32.66      5.77 o 
  -3   3   9       72.33       61.93      6.35 o 
  -2   3   9       34.01       36.05      3.86 o 
  -1   3   9        9.18        9.19      3.23 o 
   0   3   9       42.91       39.31      4.02 o 
   1   3   9      124.83      131.96      7.47 o 
   2   3   9       28.96       20.69      5.07 o 
   3   3   9       11.96       12.26      3.94 o 
   4   3   9        3.49        6.20      8.54 o 
   5   3   9       11.06        5.57      8.62 o 
  -6   4   9        3.97       -5.23      6.38 o 
  -5   4   9       16.15       11.81      5.37 o 
  -4   4   9       31.60       25.10      8.04 o 
  -3   4   9        1.14       12.27      4.80 o 
  -2   4   9        2.26        5.00      3.20 o 
  -1   4   9       25.66       32.46      3.84 o 
   0   4   9       15.39       20.52      3.49 o 
   1   4   9       10.48        5.10      3.28 o 
   2   4   9       14.48       13.63      3.68 o 
   3   4   9        3.72        4.98      5.12 o 
   4   4   9        8.31       11.68      5.88 o 
   5   4   9        3.53       -5.64      5.64 o 
  -6   5   9        3.96        2.62      5.76 o 
  -5   5   9        3.25       -4.98      4.98 o 
  -4   5   9       58.35       48.73      6.90 o 
  -3   5   9       15.12       16.29      3.46 o 
  -2   5   9       17.76       23.53      4.81 o 
  -1   5   9        6.86        4.13      3.25 o 
   0   5   9       27.40       18.43      3.67 o 
   1   5   9        3.69        1.57      3.33 o 
   2   5   9       17.23       12.69      3.70 o 
   3   5   9        2.48        7.52      3.50 o 
   4   5   9       13.09       14.45      6.25 o 
  -5   6   9        0.05       -3.76      4.92 o 
  -4   6   9        1.75       -6.71      6.71 o 
  -3   6   9       29.41       33.11      4.15 o 
  -2   6   9        4.22       -1.77      3.17 o 
  -1   6   9       52.63       53.34      4.57 o 
   0   6   9       18.90       15.12      6.20 o 
   1   6   9        7.75        7.46      3.73 o 
   2   6   9       51.31       50.78      4.69 o 
   3   6   9        0.19       -6.93      6.93 o 
   4   6   9        2.01       -5.16      5.16 o 
  -5   7   9       13.91        5.61      5.63 o 
  -4   7   9       17.15       16.63      5.40 o 
  -3   7   9        7.70        7.58      3.59 o 
  -2   7   9       62.01       57.25      4.82 o 
  -1   7   9       49.50       51.03      4.61 o 
   0   7   9       16.42       20.71      5.64 o 
   1   7   9        7.39        7.23      3.57 o 
   2   7   9        0.90        1.05      3.47 o 
   3   7   9       15.60       13.56      8.55 o 
   4   7   9       15.15       11.98      6.04 o 
  -5   8   9        0.91       -0.28      5.45 o 
  -4   8   9       32.76       36.93      7.07 o 
  -3   8   9        1.17        7.32      6.84 o 
  -2   8   9       12.76       15.43      3.95 o 
  -1   8   9        1.47        0.15      7.37 o 
   0   8   9       10.38        7.42      5.29 o 
   1   8   9       16.51       16.83      5.36 o 
   2   8   9        3.64        7.75      4.16 o 
   3   8   9        0.92       -5.33      5.33 o 
   4   8   9        0.77       -9.61     10.35 o 
  -5   9   9       10.01        7.93      9.03 o 
  -4   9   9        4.28        6.35      4.28 o 
  -3   9   9        2.69        8.91      5.58 o 
  -2   9   9        0.93        1.26      6.56 o 
  -1   9   9        2.99        6.77     10.16 o 
   0   9   9        7.07        1.34      6.86 o 
   1   9   9        5.62        3.94      5.27 o 
   2   9   9        0.39       -4.57      4.83 o 
   3   9   9       10.05       13.39      6.27 o 
  -4  10   9       10.07       14.97      5.17 o 
  -3  10   9        1.23        3.13      5.69 o 
  -2  10   9        2.33        2.74      5.76 o 
  -1  10   9        8.23        4.02      7.01 o 
   0  10   9        3.98       -1.18      5.23 o 
   1  10   9        4.97        5.18      5.24 o 
   2  10   9       12.48       15.33      5.50 o 
   3  10   9        0.76       -5.47      5.47 o 
  -4  11   9        4.72        3.92     16.66 o 
  -3  11   9        1.66        3.44     10.64 o 
  -2  11   9        0.27        2.27      6.60 o 
  -1  11   9        1.69        3.63      5.94 o 
   0  11   9        1.40        0.72      5.39 o 
   1  11   9       11.45       17.76     10.42 o 
   2  11   9        0.33      -10.57     10.57 o 
  -3  12   9        3.68        9.97      5.33 o 
  -2  12   9        1.38        0.58      5.17 o 
  -1  12   9        5.22        7.62      5.64 o 
   0  12   9        8.09       22.68     10.42 o 
   1  12   9        4.18        1.17     11.08 o 
  -1  13   9       23.33       30.76     14.38 o 
   0  13   9       10.22        8.44      9.98 o 
  -2 -11  10        0.70       15.86      5.44 o 
  -1 -11  10       10.46       20.60      5.61 o 
   0 -11  10        2.64        9.84      5.51 o 
   1 -11  10        6.31       16.40      5.85 o 
  -3 -10  10        0.65       13.11      3.64 o 
  -2 -10  10        0.02        3.81      4.92 o 
  -1 -10  10        0.07        9.22      5.19 o 
   0 -10  10        6.74       14.85      7.01 o 
   1 -10  10        6.58       14.65      5.62 o 
   2 -10  10        3.11        4.77      6.82 o 
  -4  -9  10        5.44       21.62     12.92 o 
  -3  -9  10        0.90        9.06      5.09 o 
  -2  -9  10        0.33        3.60      4.61 o 
  -1  -9  10        1.68        4.38      4.63 o 
   0  -9  10        1.28       13.02      5.31 o 
   1  -9  10        0.68        2.32      4.87 o 
   2  -9  10        3.19       -0.25      6.97 o 
  -4  -8  10        0.02        8.45      5.11 o 
  -3  -8  10        8.21       18.15      5.47 o 
  -2  -8  10        5.29       12.08      5.06 o 
  -1  -8  10        0.29        2.45      4.69 o 
   0  -8  10        7.27        9.66      5.06 o 
   1  -8  10        3.73        7.67      6.71 o 
   2  -8  10        3.46       11.55      5.31 o 
   3  -8  10        4.95        7.35     11.70 o 
  -5  -7  10       10.13       17.33      8.73 o 
  -4  -7  10        4.17        6.85      9.10 o 
  -3  -7  10        4.52       12.78      5.11 o 
  -2  -7  10       16.73       13.68      5.15 o 
  -1  -7  10        2.04        0.14      4.48 o 
   0  -7  10        5.37       14.02      4.98 o 
   1  -7  10       26.52       44.17      6.26 o 
   2  -7  10        8.61       15.66      5.51 o 
   3  -7  10        4.58       17.31      8.62 o 
  -5  -6  10        0.86        0.75     14.71 o 
  -4  -6  10       10.02       15.65      5.60 o 
  -3  -6  10       14.42       13.44      6.86 o 
  -2  -6  10       48.98       46.02      6.22 o 
  -1  -6  10        8.99        7.06      4.79 o 
   0  -6  10        4.13       16.47      5.14 o 
   1  -6  10        1.59        2.43      6.42 o 
   2  -6  10       14.07       28.84     12.00 o 
   3  -6  10       14.21       27.22      7.01 o 
  -5  -5  10        5.75        8.80      5.83 o 
  -4  -5  10       44.72       53.78      8.92 o 
  -3  -5  10        6.68        9.27      5.06 o 
  -2  -5  10        6.07       10.08      5.03 o 
  -1  -5  10       17.73       28.72      5.83 o 
   0  -5  10        6.12        3.64      4.58 o 
   1  -5  10        7.87       22.96      4.22 o 
   2  -5  10       24.89       37.39      5.71 o 
   3  -5  10        2.15        6.38      8.37 o 
   4  -5  10        4.31        7.04      6.75 o 
  -5  -4  10        7.58        2.73      5.68 o 
  -4  -4  10        7.12        3.51      5.30 o 
  -3  -4  10       12.00       23.08      5.80 o 
  -2  -4  10        3.34        9.90      4.71 o 
  -1  -4  10       39.72       38.97      7.19 o 
   0  -4  10       29.56       29.22      5.36 o 
   1  -4  10       21.22       23.31      3.65 o 
   2  -4  10        8.34       22.35      3.52 o 
   3  -4  10        4.57        9.72      4.69 o 
   4  -4  10       10.98       14.38      7.04 o 
  -5  -3  10        5.56        3.73      9.47 o 
  -4  -3  10        2.39        7.08      5.17 o 
  -3  -3  10        6.37        4.44      4.86 o 
  -2  -3  10       44.22       52.91      6.38 o 
  -1  -3  10       50.17       37.85      5.73 o 
   0  -3  10       13.60       17.03      4.74 o 
   1  -3  10        0.43        2.84      3.11 o 
   2  -3  10        8.38       13.37      3.49 o 
   3  -3  10        0.05       14.53      3.42 o 
   4  -3  10        6.47       12.56      4.32 o 
  -6  -2  10        7.87        7.56      5.99 o 
  -5  -2  10       10.32       13.55      6.01 o 
  -4  -2  10       10.36       13.40      5.27 o 
  -3  -2  10       21.60       27.74      5.76 o 
  -2  -2  10        3.48       10.08      4.76 o 
  -1  -2  10       10.92        6.99      4.40 o 
   0  -2  10       73.21       72.17      4.70 o 
   1  -2  10       25.50       25.26      3.75 o 
   2  -2  10        1.40        8.94      3.31 o 
   3  -2  10        4.07       16.71      4.42 o 
   4  -2  10        5.97       17.66      4.77 o 
  -6  -1  10        0.64       -5.78      5.78 o 
  -5  -1  10        7.90        6.82      5.52 o 
  -4  -1  10       13.36       17.01      5.41 o 
  -3  -1  10        5.09        4.36      4.92 o 
  -2  -1  10        2.36       -1.46      4.42 o 
  -1  -1  10        3.98        6.85      4.51 o 
   0  -1  10        1.74       -1.95      3.92 o 
   1  -1  10       20.34       20.99      3.70 o 
   2  -1  10        0.79        6.69      3.25 o 
   3  -1  10        1.06       -0.04      3.76 o 
   4  -1  10        1.78        6.01      4.56 o 
  -6   0  10        0.54        3.89      6.16 o 
  -5   0  10        0.01        7.95      7.34 o 
  -4   0  10        0.17        7.17      5.06 o 
  -3   0  10        0.05       -2.18      4.57 o 
  -2   0  10       37.42       36.28      5.64 o 
  -1   0  10        3.49        3.45      4.22 o 
   0   0  10       16.92       12.23      4.24 o 
   1   0  10       20.99       20.57      3.58 o 
   2   0  10       42.24       39.91      4.03 o 
   3   0  10        1.24        3.89     10.05 o 
   4   0  10        2.56        4.29      4.33 o 
  -6   1  10        0.65       -3.17      5.68 o 
  -5   1  10        7.87        7.89      6.57 o 
  -4   1  10       13.34       14.81      5.55 o 
  -3   1  10        5.09        1.36      4.52 o 
  -2   1  10        2.36        3.94      4.37 o 
  -1   1  10        3.97        3.81      5.91 o 
   0   1  10        1.73       -0.34      5.78 o 
   1   1  10       20.28       25.69      3.72 o 
   2   1  10        0.79       11.15      6.35 o 
   3   1  10        1.06       -3.31     10.02 o 
   4   1  10        1.77        5.32      4.46 o 
  -6   2  10        7.88       -0.09      7.19 o 
  -5   2  10       10.30        6.81     10.57 o 
  -4   2  10       10.34        3.03      4.94 o 
  -3   2  10       21.54       16.02      5.18 o 
  -2   2  10        3.51        2.66      4.22 o 
  -1   2  10       10.91       12.42      3.56 o 
   0   2  10       73.19       74.35      6.02 o 
   1   2  10       25.54       37.18      6.64 o 
   2   2  10        1.41       -0.99     10.05 o 
   3   2  10        4.07        3.89     13.03 o 
   4   2  10        5.97        0.02     11.85 o 
  -5   3  10        5.52        5.53      5.66 o 
  -4   3  10        2.39       -3.16      4.59 o 
  -3   3  10        6.34        5.02      5.32 o 
  -2   3  10       44.22       55.09      8.62 o 
  -1   3  10       50.14       49.10      4.60 o 
   0   3  10       13.64       14.96      3.72 o 
   1   3  10        0.43       -0.39      4.99 o 
   2   3  10        8.39        9.66      7.45 o 
   3   3  10        0.05       -2.61      4.77 o 
   4   3  10        6.47       10.29     10.53 o 
  -5   4  10        7.58        1.93      5.46 o 
  -4   4  10        7.13       -4.87      4.87 o 
  -3   4  10       12.02        9.34      5.09 o 
  -2   4  10        3.32        5.26      4.35 o 
  -1   4  10       39.72       43.29      4.39 o 
   0   4  10       29.54       32.15      4.07 o 
   1   4  10       21.25       15.58      5.38 o 
   2   4  10        8.30        7.93      7.01 o 
   3   4  10        4.58        2.90      6.89 o 
   4   4  10       10.96        1.79      6.60 o 
  -5   5  10        5.73        5.54      6.93 o 
  -4   5  10       44.76       21.45      6.03 o 
  -3   5  10        6.66        5.28      5.83 o 
  -2   5  10        6.04        9.82      4.55 o 
  -1   5  10       17.80       15.62      3.82 o 
   0   5  10        6.12        3.32      6.68 o 
   1   5  10        7.89        7.24      5.32 o 
   2   5  10       24.92       20.11      4.20 o 
   3   5  10        2.15       -0.39      5.44 o 
   4   5  10        4.31        4.29      5.76 o 
  -5   6  10        0.85        0.95      5.61 o 
  -4   6  10       10.03       12.43      5.75 o 
  -3   6  10       14.41       10.69      5.19 o 
  -2   6  10       48.96       45.81      4.63 o 
  -1   6  10        8.94        6.89      3.62 o 
   0   6  10        4.13        3.54      6.20 o 
   1   6  10        1.58        9.96      5.20 o 
   2   6  10       14.06       18.77      6.52 o 
   3   6  10       14.18       14.58      5.79 o 
  -5   7  10       10.14        4.19      5.99 o 
  -4   7  10        4.16        2.32      5.18 o 
  -3   7  10        4.53        3.11      4.69 o 
  -2   7  10       16.71       19.77      4.10 o 
  -1   7  10        2.04        5.42      5.76 o 
   0   7  10        5.40        3.91      5.45 o 
   1   7  10       26.56       39.55      6.34 o 
   2   7  10        8.60       13.75      4.21 o 
   3   7  10        4.58        5.30     11.67 o 
  -4   8  10        0.02       -5.04      5.04 o 
  -3   8  10        8.23        6.57      3.74 o 
  -2   8  10        5.28       13.15      6.86 o 
  -1   8  10        0.29        9.52     12.14 o 
   0   8  10        7.28       16.93      5.76 o 
   1   8  10        3.71       14.87      5.74 o 
   2   8  10        3.46        4.33     10.86 o 
   3   8  10        4.95        1.89      7.56 o 
  -4   9  10        5.44        5.60      5.76 o 
  -3   9  10        0.90        4.84     10.53 o 
  -2   9  10        0.34       14.09     12.29 o 
  -1   9  10        1.68       -3.55      5.19 o 
   0   9  10        1.27        8.17      9.17 o 
   1   9  10        0.68        9.41      5.80 o 
   2   9  10        3.20       -4.40     10.42 o 
  -3  10  10        0.65        0.36     14.31 o 
  -2  10  10        0.02        8.36      7.19 o 
  -1  10  10        0.06        7.16      5.70 o 
   0  10  10        6.72        8.73     13.25 o 
   1  10  10        6.60        9.98     10.49 o 
   2  10  10        3.10        0.88     10.86 o 
  -2  11  10        0.70        7.51      5.57 o 
  -1  11  10       10.49       10.19     10.09 o 
   0  11  10        2.64        6.33      6.03 o 
   1  11  10        6.32       14.09     11.01 o 
  -1 -10  11        2.10       13.89      9.87 o 
   0 -10  11        0.22        3.85      5.21 o 
  -3  -9  11        0.87        3.62      5.29 o 
  -2  -9  11        1.26        4.18      5.01 o 
  -1  -9  11        2.03       17.28      5.81 o 
   0  -9  11        0.94        6.67      5.36 o 
   1  -9  11        2.85        9.72      5.57 o 
  -3  -8  11       14.44       24.76      6.12 o 
  -2  -8  11        5.71       16.13      7.52 o 
  -1  -8  11        5.30       10.09      7.04 o 
   0  -8  11       11.81       20.32      5.76 o 
   1  -8  11        5.32       15.97      5.59 o 
   2  -8  11        4.70        8.53      8.70 o 
  -4  -7  11        8.35       20.94      5.98 o 
  -3  -7  11        7.53       13.29      5.42 o 
  -2  -7  11        3.84        9.80      5.19 o 
  -1  -7  11        6.49        6.13      6.68 o 
   0  -7  11        4.35        6.32      5.15 o 
   1  -7  11        0.60        3.03      4.95 o 
   2  -7  11        7.04       16.66      5.52 o 
  -4  -6  11       27.20       46.32      6.95 o 
  -3  -6  11       10.66       19.75      8.70 o 
  -2  -6  11       10.63       13.76      5.37 o 
  -1  -6  11        2.49        4.10      4.95 o 
   0  -6  11       22.57       32.07      5.98 o 
   1  -6  11        4.46        7.76      5.39 o 
   2  -6  11        2.57       18.51      5.47 o 
  -4  -5  11       11.48        9.77      6.49 o 
  -3  -5  11        0.50        5.23      5.06 o 
  -2  -5  11        1.74       -1.03      4.93 o 
  -1  -5  11       29.48       39.14      6.10 o 
   0  -5  11        2.38       10.53      4.78 o 
   1  -5  11       12.11       21.94     11.78 o 
   2  -5  11        3.52        9.65      4.82 o 
   3  -5  11        0.31       19.80     12.59 o 
  -5  -4  11        3.86       14.36      6.31 o 
  -4  -4  11        4.18        9.49      5.54 o 
  -3  -4  11        0.51       -0.05      4.87 o 
  -2  -4  11        2.04        4.07      4.91 o 
  -1  -4  11       38.09       38.02      6.24 o 
   0  -4  11       13.16       19.47      5.21 o 
   1  -4  11       18.70       28.98      5.51 o 
   2  -4  11        2.35       12.22      3.60 o 
   3  -4  11        8.08       21.43      7.04 o 
  -5  -3  11        6.72       11.60      5.99 o 
  -4  -3  11        5.63        9.16      8.29 o 
  -3  -3  11       11.04       11.74      5.42 o 
  -2  -3  11        9.53       10.59      5.26 o 
  -1  -3  11       13.76       16.88      8.33 o 
   0  -3  11       11.68       17.07      5.91 o 
   1  -3  11        0.23        7.78      4.42 o 
   2  -3  11        8.92       17.76      6.00 o 
   3  -3  11        1.08        6.26      4.42 o 
  -5  -2  11        4.11       -3.00      5.42 o 
  -4  -2  11        4.95        3.11      9.76 o 
  -3  -2  11        5.34        8.42      5.59 o 
  -2  -2  11        1.17        1.12      4.67 o 
  -1  -2  11        3.14        6.25      4.64 o 
   0  -2  11       11.83       18.97      5.00 o 
   1  -2  11        8.26        8.27      6.02 o 
   2  -2  11        6.37        9.52      3.54 o 
   3  -2  11        3.80        3.43      5.98 o 
  -5  -1  11        1.40       -1.33      5.47 o 
  -4  -1  11        3.79       -0.79      4.98 o 
  -3  -1  11        0.08       -2.22      5.06 o 
  -2  -1  11        5.71        4.88      4.81 o 
  -1  -1  11       31.13       24.74      7.26 o 
   0  -1  11        1.55        1.91      4.02 o 
   1  -1  11       22.18       20.17      3.86 o 
   2  -1  11        1.76        5.69      9.28 o 
   3  -1  11        2.76        5.32      4.51 o 
  -5   0  11        0.82       -3.72      5.59 o 
  -4   0  11       11.74       13.30      5.56 o 
  -3   0  11        8.54        9.36      5.09 o 
  -2   0  11        2.17        6.51      4.79 o 
  -1   0  11        0.58        3.35      4.33 o 
   0   0  11        0.00        2.65      4.17 o 
   1   0  11        3.48        3.87      3.26 o 
   2   0  11        9.10        5.32     11.41 o 
   3   0  11        4.05       -0.31      7.63 o 
  -5   1  11        1.39       -2.67      5.64 o 
  -4   1  11        3.77       -4.95      4.95 o 
  -3   1  11        0.08       -3.67      4.78 o 
  -2   1  11        5.73       10.25      8.59 o 
  -1   1  11       31.09       33.86      5.53 o 
   0   1  11        1.54        3.61      4.13 o 
   1   1  11       22.15        8.90      5.04 o 
   2   1  11        1.76        6.48      9.50 o 
   3   1  11        2.75        3.35      8.77 o 
  -5   2  11        4.10        2.22      5.98 o 
  -4   2  11        4.93        3.22      5.41 o 
  -3   2  11        5.32       -3.44      4.48 o 
  -2   2  11        1.17        3.56      4.71 o 
  -1   2  11        3.17        5.35      4.35 o 
   0   2  11       11.78       12.29      5.53 o 
   1   2  11        8.27        6.02      9.06 o 
   2   2  11        6.38        2.47     10.90 o 
   3   2  11        3.79        5.96      7.48 o 
  -5   3  11        6.72        5.58      5.99 o 
  -4   3  11        5.61        6.59      7.15 o 
  -3   3  11       11.06        6.21      5.11 o 
  -2   3  11        9.48        8.50      4.94 o 
  -1   3  11       13.77       23.29      5.00 o 
   0   3  11       11.67        6.32      5.21 o 
   1   3  11        0.23        0.52      5.18 o 
   2   3  11        8.92        3.62      6.42 o 
   3   3  11        1.08        0.51     16.95 o 
  -5   4  11        3.88        7.42      6.06 o 
  -4   4  11        4.19        0.13      5.24 o 
  -3   4  11        0.51       -0.79      4.80 o 
  -2   4  11        2.04       -6.16      6.16 o 
  -1   4  11       38.06       25.21      5.21 o 
   0   4  11       13.19       17.04      8.29 o 
   1   4  11       18.68       20.82      5.81 o 
   2   4  11        2.34        5.77      5.10 o 
   3   4  11        8.08       13.70      7.82 o 
  -4   5  11       11.46        9.50      5.51 o 
  -3   5  11        0.49        4.10      5.06 o 
  -2   5  11        1.74        4.04      4.84 o 
  -1   5  11       29.45       32.31      5.99 o 
   0   5  11        2.36       -5.50      5.50 o 
   1   5  11       12.09       10.01      5.27 o 
   2   5  11        3.53       -2.44     12.51 o 
   3   5  11        0.31       -9.25      9.25 o 
  -4   6  11       27.18       18.68      8.22 o 
  -3   6  11       10.63        9.67      5.41 o 
  -2   6  11       10.66       12.00      4.91 o 
  -1   6  11        2.50        4.97      5.55 o 
   0   6  11       22.55       21.20      6.18 o 
   1   6  11        4.45       -2.71     10.27 o 
   2   6  11        2.58        1.64      5.12 o 
  -4   7  11        8.33       -2.16      5.62 o 
  -3   7  11        7.55       13.40      5.60 o 
  -2   7  11        3.85        1.57      8.88 o 
  -1   7  11        6.51       15.90     12.33 o 
   0   7  11        4.35       10.39      5.68 o 
   1   7  11        0.60        3.82      7.12 o 
   2   7  11        7.03       13.36      7.89 o 
  -3   8  11       14.47        6.67      5.72 o 
  -2   8  11        5.72       20.84      9.03 o 
  -1   8  11        5.31        9.68      9.43 o 
   0   8  11       11.81       16.47      6.28 o 
   1   8  11        5.31       14.04     12.84 o 
   2   8  11        4.71       -4.84     10.27 o 
  -3   9  11        0.87       -8.59      8.59 o 
  -2   9  11        1.26        5.63     13.28 o 
  -1   9  11        2.04       13.51      7.23 o 
   0   9  11        0.93        5.66      5.98 o 
   1   9  11        2.84       14.58     10.27 o 
  -1  10  11        2.10        0.79      5.73 o 
   0  10  11        0.22       12.24     10.46 o 
  -1  -8  12        8.85       13.63      5.64 o 
  -2  -7  12        2.56       12.93     10.05 o 
  -1  -7  12        1.76       10.88      5.40 o 
   0  -7  12        1.20        8.30      5.91 o 
  -3  -6  12        8.12       10.75     11.85 o 
  -2  -6  12        1.36        7.17      5.37 o 
  -1  -6  12        3.53        6.30      5.18 o 
   0  -6  12        2.13        4.82      6.68 o 
   1  -6  12       11.88       13.42      5.41 o 
  -3  -5  12        0.90       -1.55      5.18 o 
  -2  -5  12        2.51        7.48      5.25 o 
  -1  -5  12        6.59       17.75      5.53 o 
   0  -5  12        0.92        9.64      5.02 o 
   1  -5  12        3.08       11.52      5.13 o 
   2  -5  12        0.24        5.50      7.12 o 
  -4  -4  12        2.85        2.11      5.76 o 
  -3  -4  12        9.73        6.44      6.16 o 
  -2  -4  12        6.43        9.91      8.22 o 
  -1  -4  12        8.43        9.94      5.38 o 
   0  -4  12        4.25       12.00      5.12 o 
   1  -4  12        3.42       16.26      5.02 o 
   2  -4  12        0.93        5.14      7.48 o 
  -4  -3  12        3.48        0.70      5.64 o 
  -3  -3  12        0.19        5.33      5.34 o 
  -2  -3  12        2.16        1.62      5.37 o 
  -1  -3  12       20.82       23.71      5.85 o 
   0  -3  12       19.17       21.78      5.65 o 
   1  -3  12        3.11        9.94     14.46 o 
   2  -3  12        3.69        9.76      7.63 o 
  -4  -2  12        4.20        7.81      6.01 o 
  -3  -2  12        2.32        4.75      5.94 o 
  -2  -2  12        3.77       12.63      5.62 o 
  -1  -2  12        4.09        1.14      4.93 o 
   0  -2  12       10.68       17.01      5.20 o 
   1  -2  12        0.54       12.27      4.76 o 
   2  -2  12        5.50       -3.89      6.90 o 
  -4  -1  12       10.82        8.19      5.78 o 
  -3  -1  12        0.20        1.27      5.19 o 
  -2  -1  12        0.90        0.42      4.86 o 
  -1  -1  12        0.29        1.77      4.62 o 
   0  -1  12        3.75        8.12      4.55 o 
   1  -1  12        9.17       17.93      4.68 o 
   2  -1  12        0.35       -0.36     17.69 o 
  -4   0  12        6.71        6.60      5.80 o 
  -3   0  12       15.91       21.90      7.08 o 
  -2   0  12        0.01       -0.21      4.94 o 
  -1   0  12        9.96        4.77      4.64 o 
   0   0  12        5.76       14.14      4.78 o 
   1   0  12        0.97       -1.47      6.68 o 
   2   0  12        0.21        0.52     13.36 o 
  -4   1  12       10.81       11.25      5.89 o 
  -3   1  12        0.20        1.90      5.35 o 
  -2   1  12        0.90       -1.35      4.69 o 
  -1   1  12        0.28       -1.43      4.29 o 
   0   1  12        3.76       11.34      5.25 o 
   1   1  12        9.15       18.49      7.78 o 
   2   1  12        0.35        1.74      7.52 o 
  -4   2  12        4.22        1.05      5.64 o 
  -3   2  12        2.32        0.48      5.29 o 
  -2   2  12        3.76        0.12      4.62 o 
  -1   2  12        4.07        0.94      4.73 o 
   0   2  12       10.67       23.04      8.44 o 
   1   2  12        0.53       -3.09      5.54 o 
   2   2  12        5.51       -0.91     11.01 o 
  -4   3  12        3.48        0.63      5.67 o 
  -3   3  12        0.19        4.47      6.75 o 
  -2   3  12        2.15        0.47      5.04 o 
  -1   3  12       20.84       24.58      5.44 o 
   0   3  12       19.18       20.62      8.59 o 
   1   3  12        3.10       -4.61     11.45 o 
   2   3  12        3.68        1.26     14.20 o 
  -4   4  12        2.86        6.99      5.96 o 
  -3   4  12        9.72        9.18      5.44 o 
  -2   4  12        6.45        2.84      4.98 o 
  -1   4  12        8.41        9.03      8.51 o 
   0   4  12        4.23        0.15      7.78 o 
   1   4  12        3.41       10.34     13.17 o 
   2   4  12        0.93        1.23     14.13 o 
  -3   5  12        0.91       -2.61     13.98 o 
  -2   5  12        2.51        4.30      6.16 o 
  -1   5  12        6.61       13.72      9.17 o 
   0   5  12        0.92       -2.12      5.46 o 
   1   5  12        3.07        1.20      8.29 o 
   2   5  12        0.24        8.95      6.68 o 
  -3   6  12        8.13        8.18      5.67 o 
  -2   6  12        1.36        9.10      9.61 o 
  -1   6  12        3.54       12.84      8.88 o 
   0   6  12        2.15        6.27      7.37 o 
   1   6  12       11.86       12.89      5.97 o 
  -2   7  12        2.56        9.61      9.32 o 
  -1   7  12        1.76        6.90      8.66 o 
   0   7  12        1.20        9.42      6.11 o 
   1   7  12        1.01       11.96      7.48 o 
  -1   8  12        8.86       17.76      9.25 o 
  -2  -4  13       10.25       21.21      9.32 o 
  -1  -4  13        1.90       13.95      5.68 o 
   0  -4  13        5.23       14.53      5.54 o 
  -2  -3  13        0.04        6.40      6.31 o 
  -1  -3  13       13.48       14.94      5.66 o 
   0  -3  13        2.19       10.68      5.13 o 
  -2  -2  13        0.71        3.97      5.23 o 
  -1  -2  13       10.67       12.48      5.48 o 
   0  -2  13        3.21       12.43      5.00 o 
  -3  -1  13        0.05        4.99      9.54 o 
  -2  -1  13        0.34        9.22      5.54 o 
  -1  -1  13        0.47       11.15      7.52 o 
   0  -1  13        3.37       11.90      5.18 o 
   1  -1  13        7.24        5.06      7.93 o 
  -3   0  13        6.89        3.92      6.90 o 
  -2   0  13        0.00        1.86      5.16 o 
  -1   0  13        6.60       13.81      5.14 o 
   0   0  13        0.79       13.36      8.73 o 
   1   0  13        7.62        9.32      8.22 o 
  -3   1  13        0.05       -0.59      9.69 o 
  -2   1  13        0.33        4.29      9.10 o 
  -1   1  13        0.47        2.64      4.83 o 
   0   1  13        3.39        5.80      8.44 o 
   1   1  13        7.23        4.26      7.41 o 
  -2   2  13        0.71       -1.27      6.24 o 
  -1   2  13       10.65       32.36     10.20 o 
   0   2  13        3.22       12.47      9.17 o 
  -2   3  13        0.04        1.58      5.07 o 
  -1   3  13       13.46       21.13      9.91 o 
   0   3  13        2.18        8.29      8.37 o 
  -2   4  13       10.27       16.07     10.35 o 
  -1   4  13        1.91       14.02      9.47 o 
   0   4  13        5.22       27.89      8.73 o 
                                                 
